# Supplementary material for: Characterization of rumen microbiota in lactating Holstein cows fed molasses versus corn grain at two levels of rumen-degradable protein
Source: Front Microbiomes. 2023 Aug 15;2:1204988. doi: 10.3389/frmbi.2023.1204988 (PMC12993626; doi:10.3389/frmbi.2023.1204988)
Supplement: Supplementary file 1 [file DataSheet_1.zip]

Archive with 8 entries (8 files):
- COR.TABLE.L.pval.xlsx
- COR.TABLE.S.pval.xlsx
- Data sheet 1. Code for Whole Analysis.docx
- Datasheet 2.xlsx
- Datasheet 3.Family level OTU counts.xlsx
- Datasheet 4. Liquid & Solid Together BCC Analysis.xlsx
- Datasheet 5. Ruminal Chemistry Data.xlsx
- Supplementary Figures and Tables.docx
