# Supplementary material for: Characterization of rumen microbiota in lactating Holstein cows fed molasses versus corn grain at two levels of rumen-degradable protein
Source: Front Microbiomes. 2023 Aug 15;2:1204988. doi: 10.3389/frmbi.2023.1204988 (PMC12993626; doi:10.3389/frmbi.2023.1204988)
Supplement: Supplementary file 1 [file DataSheet_1.zip › COR.TABLE.L.pval.xlsx]

## Sheet: COR.TABLE.L.pval
	g__Prevotella	g__Succiniclasticum	unclassified	g__Coprococcus	g__Butyrivibrio	g__Treponema	g__CF231	g__YRC22	g__Pseudobutyrivibrio	g__Ruminococcus	g__Lachnospira	g__Anaerovibrio	g__Clostridium	g__Selenomonas	g__Fibrobacter	g__Schwartzia	g__Desulfovibrio	g__BF311	g__Shuttleworthia	g__Ruminobacter	g__Moryella	g__Succinivibrio	g__Mogibacterium	g__Anaeroplasma	g__.Prevotella.	g__Oscillospira	g__RFN20	g__Pyramidobacter	g__SHD.231	g__Asteroleplasma	DMI	DIM	OrganicAcids	pH	Isobutyrate	Isoval	Ammonia	TAA	Lactate	Acetate	Propionate	Butyrate	Valerate
g__Prevotella	NA	0.0167184	0	0.142697	0.183841	3.39598e-05	0.223421	0.0661779	0.463177	0.00499477	0.203999	0.213351	0.000365719	0.0683068	0.0645444	0.0285516	0.00417305	0.0328608	0.29247	0.569229	0.00143387	0.147013	0.0176516	0.0272587	0.313444	0.0200918	0.00465218	0.0021609	0.00780711	0.0295182	0.859309	0.888708	0.39091	0.582975	0.60513	0.408025	0.632696	0.687215	0.419152	0.783261	0.656398	0.791923	0.40299
g__Succiniclasticum	0.0167184	NA	0.372982	0.551664	0.429252	0.551805	0.195728	0.0693959	0.89553	0.0248238	0.480889	0.187274	0.281478	0.96431	0.344057	0.235832	0.170587	0.168117	0.792625	0.86212	0.595393	0.418029	0.151751	0.578084	0.63131	0.965157	0.64833	0.808934	0.13103	0.65343	0.974753	0.383949	0.387755	0.862613	0.515805	0.962547	0.326809	0.193763	0.124655	0.7439	0.858369	0.752955	0.853521
unclassified	0	0.372982	NA	0.201251	0.337791	0.00011042	0.194591	0.0326329	0.545856	0.0385434	0.407298	0.355902	0.00258696	0.0440355	0.0316418	0.0584055	0.00918199	0.0116742	0.213387	0.76048	0.000458977	0.168008	0.0457942	0.0486653	0.270556	0.0041297	0.00200389	0.000493042	0.0184657	0.0382312	0.919745	0.981024	0.318265	0.466763	0.828212	0.372441	0.353724	0.920783	0.645707	0.700125	0.650431	0.70049	0.547298
g__Coprococcus	0.142697	0.551664	0.201251	NA	0.023965	0.235212	0.0273045	0.562741	0.0625841	0.0535614	0.0219945	0.0180803	0.000413411	0.814399	0.60869	0.688572	0.152545	0.0762003	1.50463e-05	0.577655	0.133677	0.225616	0.417265	0.493267	0.0747555	0.017268	0.867943	0.242688	0.347477	0.225071	0.0143296	0.803208	0.007917	0.00664396	0.659696	0.0725601	0.664535	0.957787	0.470779	0.0562043	0.00735915	0.654175	0.651203
g__Butyrivibrio	0.183841	0.429252	0.337791	0.023965	NA	0.600854	0.760229	0.178172	0.0136708	0.257693	0.0152487	0.0650067	0.0137002	0.00879537	0.0439022	0.186071	0.557703	0.389293	0.256506	0.361044	0.558108	0.932754	0.0111804	0.398744	0.629151	0.185832	0.254742	0.925003	0.0943522	0.362904	0.814996	0.698199	0.899266	0.974295	0.311902	0.312531	0.11773	0.585281	0.224054	0.969325	0.362337	0.147595	0.524696
g__Treponema	3.39598e-05	0.551805	0.00011042	0.235212	0.600854	NA	0.891029	0.338866	0.971853	0.832459	8.50096e-05	0.340412	0.0952226	0.110614	0.00305461	0.0219579	0.825121	0.384469	0.00676166	0.834924	0.916952	0.0138329	0.631518	0.00794643	8.36779e-05	0.814663	1.48885e-05	9.93234e-09	0.891721	7.5512e-11	0.295266	0.613851	0.000602035	0.00162172	0.284226	0.173041	0.0455819	0.0763012	0.303681	0.0010856	0.00501896	0.0281939	0.00122591
g__CF231	0.223421	0.195728	0.194591	0.0273045	0.760229	0.891029	NA	0.00151782	0.0966698	0.841556	0.17606	0.260907	0.300662	0.287353	0.992612	0.0314303	0.0328119	5.75149e-07	8.622e-05	0.00544244	0.145032	0.089527	0.000257049	0.0338988	0.209956	0.0375947	0.0110255	0.570131	0.00506179	0.453415	0.0457345	0.929048	0.148168	0.00242154	0.207895	0.205069	0.226915	0.831491	0.345806	0.00471469	0.00119111	0.0493807	0.199167
g__YRC22	0.0661779	0.0693959	0.0326329	0.562741	0.178172	0.338866	0.00151782	NA	0.59157	0.549113	0.419227	0.135849	0.0863296	0.270664	0.0145844	0.507288	0.242949	7.97898e-05	0.063673	0.0169033	0.172787	0.777709	0.872465	0.494078	0.577583	0.0352605	0.338682	0.819315	0.69596	0.524209	0.433273	0.921741	0.507398	0.251432	0.821934	0.551147	0.699936	0.698265	0.866683	0.28318	0.138955	0.858238	0.686973
g__Pseudobutyrivibrio	0.463177	0.89553	0.545856	0.0625841	0.0136708	0.971853	0.0966698	0.59157	NA	0.0242705	0.024981	0.0533103	0.00383856	0.274947	0.637376	0.366543	0.847961	0.352092	0.817112	0.207566	0.768773	0.112308	0.319755	0.660843	0.0936414	0.274601	0.252925	0.823408	0.528804	0.408106	0.0647204	0.867647	0.960081	0.526479	0.895038	0.547396	0.561696	0.26566	0.0910207	0.897416	0.894884	0.398904	0.215617
g__Ruminococcus	0.00499477	0.0248238	0.0385434	0.0535614	0.257693	0.832459	0.841556	0.549113	0.0242705	NA	0.662191	0.010819	0.000210086	0.404214	0.512353	0.21927	0.00893983	0.885399	0.517418	0.493249	0.0268529	0.831354	0.0461156	0.609103	0.0923062	0.102527	0.189512	0.570973	0.105013	0.151258	0.574101	0.345647	0.141261	0.0302353	0.41294	0.993214	0.546394	0.20321	0.314669	0.0969572	0.173119	0.202583	0.818006
g__Lachnospira	0.203999	0.480889	0.407298	0.0219945	0.0152487	8.50096e-05	0.17606	0.419227	0.024981	0.662191	NA	0.0611862	0.105303	0.746131	0.380166	0.297358	0.0974413	0.167959	0.00599803	0.66135	0.0476575	0.0421982	0.273497	0.085093	0.00446592	0.00229099	0.052182	0.0148665	0.164438	0.000109418	0.0331169	0.236299	0.000425312	0.00115636	0.456548	0.45656	0.400745	0.244197	0.838513	0.00127847	0.000781423	0.0976951	0.00360559
g__Anaerovibrio	0.213351	0.187274	0.355902	0.0180803	0.0650067	0.340412	0.260907	0.135849	0.0533103	0.010819	0.0611862	NA	0.380323	0.00382861	0.876994	0.107656	0.00745072	0.0626759	9.42974e-05	0.119861	0.00496012	0.616918	0.499737	0.623457	9.16912e-05	0.0153959	0.46747	0.350854	0.238659	0.0116741	0.982713	0.805997	0.0179669	0.00103555	0.673393	0.363601	0.869442	0.129219	0.24843	0.00921648	0.00082094	0.874549	0.697028
g__Clostridium	0.000365719	0.281478	0.00258696	0.000413411	0.0137002	0.0952226	0.300662	0.0863296	0.00383856	0.000210086	0.105303	0.380323	NA	0.797695	0.72002	0.648123	0.0931526	0.527533	0.702204	0.00235939	0.566878	0.491422	0.151933	0.980613	0.985725	0.552672	0.637227	0.266252	0.402699	0.63591	0.0936493	0.733014	0.893066	0.482128	0.497024	0.694695	0.20119	0.722267	0.487884	0.664655	0.718657	0.894008	0.617045
g__Selenomonas	0.0683068	0.96431	0.0440355	0.814399	0.00879537	0.110614	0.287353	0.270664	0.274947	0.404214	0.746131	0.00382861	0.797695	NA	0.0150777	1.00236e-07	0.078368	0.904513	0.522659	0.15382	0.00272947	0.0580666	0.161644	0.288007	0.823801	0.425941	0.534875	0.0841564	0.849857	0.83115	0.0506524	0.67135	0.181939	0.230633	0.183664	0.361107	0.0283271	0.951643	0.634765	0.0502265	0.246367	0.000558943	0.00689821
g__Fibrobacter	0.0645444	0.344057	0.0316418	0.60869	0.0439022	0.00305461	0.992612	0.0145844	0.637376	0.512353	0.380166	0.876994	0.72002	0.0150777	NA	0.026821	0.745191	0.170724	0.363264	0.217579	0.179835	0.956902	0.10927	0.819993	0.0315793	0.0883118	0.619516	0.0113984	0.807412	0.0860886	0.784019	0.163427	0.0084559	0.198762	0.0806353	0.0287161	0.00357396	0.0106004	0.00849112	0.0352518	0.212721	0.132637	0.11031
g__Schwartzia	0.0285516	0.235832	0.0584055	0.688572	0.186071	0.0219579	0.0314303	0.507288	0.366543	0.21927	0.297358	0.107656	0.648123	1.00236e-07	0.026821	NA	0.0411067	0.253683	0.0816524	0.0290448	0.0171895	0.102401	0.266605	0.453483	0.233607	0.775275	0.384943	0.099133	0.958562	0.385192	0.063937	0.374339	0.10267	0.038578	0.0178859	0.239581	0.107488	0.416328	0.220807	0.00794061	0.0105895	0.00629595	0.00061861
g__Desulfovibrio	0.00417305	0.170587	0.00918199	0.152545	0.557703	0.825121	0.0328119	0.242949	0.847961	0.00893983	0.0974413	0.00745072	0.0931526	0.078368	0.745191	0.0411067	NA	0.248755	0.0328703	0.778588	4.38502e-08	0.0939738	1.43091e-06	0.295955	0.177505	0.0393496	0.544456	0.601557	1.66685e-07	0.13164	0.676402	0.181569	0.0194021	0.00631916	0.867602	0.175269	0.99148	0.0912829	0.127504	0.162212	0.073501	0.579614	0.332999
g__BF311	0.0328608	0.168117	0.0116742	0.0762003	0.389293	0.384469	5.75149e-07	7.97898e-05	0.352092	0.885399	0.167959	0.0626759	0.527533	0.904513	0.170724	0.253683	0.248755	NA	0.00641443	0.0134904	0.0924664	0.416441	0.163377	0.00631886	0.289079	0.00100357	0.00869157	0.842025	0.182868	0.553407	0.0707017	0.473695	0.759449	0.0507942	0.762745	0.396112	0.996717	0.966171	0.822984	0.00847627	0.00142126	0.312061	0.220245
g__Shuttleworthia	0.29247	0.792625	0.213387	1.50463e-05	0.256506	0.00676166	8.622e-05	0.063673	0.817112	0.517418	0.00599803	9.42974e-05	0.702204	0.522659	0.363264	0.0816524	0.0328703	0.00641443	NA	0.0155026	0.211909	0.115849	0.0698844	0.588683	1.57891e-07	0.0268054	0.568253	0.000664504	0.172728	0.000369065	0.0335219	0.578462	3.59885e-05	9.02745e-12	0.335307	0.0134345	0.0578219	0.20978	0.766944	1.27523e-06	3.00191e-09	0.100502	0.0335903
g__Ruminobacter	0.569229	0.86212	0.76048	0.577655	0.361044	0.834924	0.00544244	0.0169033	0.207566	0.493249	0.66135	0.119861	0.00235939	0.15382	0.217579	0.0290448	0.778588	0.0134904	0.0155026	NA	0.136401	0.79228	0.692543	0.108854	0.0369123	0.864212	0.242023	0.322808	0.59979	0.291358	0.374513	0.310452	0.440264	0.0526212	0.0852314	0.194433	0.0162966	0.855066	0.839453	0.010136	0.00628337	0.227351	0.0189404
g__Moryella	0.00143387	0.595393	0.000458977	0.133677	0.558108	0.916952	0.145032	0.172787	0.768773	0.0268529	0.0476575	0.00496012	0.566878	0.00272947	0.179835	0.0171895	4.38502e-08	0.0924664	0.211909	0.136401	NA	0.10675	0.00253181	0.534737	0.381174	0.000514422	0.51495	0.919472	0.000156418	0.129022	0.429009	0.43189	0.103563	0.173844	0.691027	0.785186	0.415229	0.0748755	0.164928	0.232413	0.175199	0.804374	0.691147
g__Succinivibrio	0.147013	0.418029	0.168008	0.225616	0.932754	0.0138329	0.089527	0.777709	0.112308	0.831354	0.0421982	0.616918	0.491422	0.0580666	0.956902	0.102401	0.0939738	0.416441	0.115849	0.79228	0.10675	NA	0.0537966	0.0504386	0.929568	0.638828	0.0219258	0.177098	0.104945	0.0753647	0.150522	0.0163617	0.126075	0.0405284	0.33746	0.458002	0.506587	0.624725	0.532624	0.118517	0.0461134	0.502326	0.408103
g__Mogibacterium	0.0176516	0.151751	0.0457942	0.417265	0.0111804	0.631518	0.000257049	0.872465	0.319755	0.0461156	0.273497	0.499737	0.151933	0.161644	0.10927	0.266605	1.43091e-06	0.163377	0.0698844	0.692543	0.00253181	0.0537966	NA	0.429748	0.360251	0.0662304	0.285251	0.351783	2.86113e-08	0.517345	0.251107	0.422586	0.00761603	0.0068613	0.36163	0.0847312	0.298048	0.267773	0.413048	0.0267189	0.0677408	0.0461977	0.638983
g__Anaeroplasma	0.0272587	0.578084	0.0486653	0.493267	0.398744	0.00794643	0.0338988	0.494078	0.660843	0.609103	0.085093	0.623457	0.980613	0.288007	0.819993	0.453483	0.295955	0.00631886	0.588683	0.108854	0.534737	0.0504386	0.429748	NA	0.753036	0.261503	5.82692e-07	0.190471	0.909436	0.0310878	0.296105	0.110269	0.429608	0.618304	0.994127	0.712548	0.914747	0.740531	0.757407	0.672079	0.962151	0.162437	0.82526
g__.Prevotella.	0.313444	0.63131	0.270556	0.0747555	0.629151	8.36779e-05	0.209956	0.577583	0.0936414	0.0923062	0.00446592	9.16912e-05	0.985725	0.823801	0.0315793	0.233607	0.177505	0.289079	1.57891e-07	0.0369123	0.381174	0.929568	0.360251	0.753036	NA	0.0595287	0.0994622	2.05073e-06	0.521948	2.21743e-07	0.0793688	0.281454	1.12157e-05	5.52301e-07	0.185935	0.0203961	0.00820297	0.00718273	0.0831557	1.05341e-06	5.48617e-06	0.0228044	0.00141381
g__Oscillospira	0.0200918	0.965157	0.0041297	0.017268	0.185832	0.814663	0.0375947	0.0352605	0.274601	0.102527	0.00229099	0.0153959	0.552672	0.425941	0.0883118	0.775275	0.0393496	0.00100357	0.0268054	0.864212	0.000514422	0.638828	0.0662304	0.261503	0.0595287	NA	0.226735	0.895351	0.0841867	0.320649	0.00423005	0.24601	0.0292206	0.0164313	0.529676	0.615769	0.760045	0.433953	0.947203	0.00525433	0.00266193	0.177414	0.011337
g__RFN20	0.00465218	0.64833	0.00200389	0.867943	0.254742	1.48885e-05	0.0110255	0.338682	0.252925	0.189512	0.052182	0.46747	0.637227	0.534875	0.619516	0.384943	0.544456	0.00869157	0.568253	0.242023	0.51495	0.0219258	0.285251	5.82692e-07	0.0994622	0.226735	NA	0.00047796	0.737589	2.47984e-05	0.651545	0.566435	0.0680523	0.236552	0.623168	0.807678	0.557821	0.151015	0.182945	0.577744	0.687388	0.857979	0.717837
g__Pyramidobacter	0.0021609	0.808934	0.000493042	0.242688	0.925003	9.93234e-09	0.570131	0.819315	0.823408	0.570973	0.0148665	0.350854	0.266252	0.0841564	0.0113984	0.099133	0.601557	0.842025	0.000664504	0.322808	0.919472	0.177098	0.351783	0.190471	2.05073e-06	0.895351	0.00047796	NA	0.733875	1.54263e-09	0.12852	0.331403	0.000253564	0.00191026	0.321865	0.0797707	0.00328651	0.00666797	0.0757447	0.000683366	0.00897765	0.011614	0.0133559
g__SHD.231	0.00780711	0.13103	0.0184657	0.347477	0.0943522	0.891721	0.00506179	0.69596	0.528804	0.105013	0.164438	0.238659	0.402699	0.849857	0.807412	0.958562	1.66685e-07	0.182868	0.172728	0.59979	0.000156418	0.104945	2.86113e-08	0.909436	0.521948	0.0841867	0.737589	0.733875	NA	0.455939	0.519715	0.292226	0.122943	0.0485524	0.9181	0.539981	0.701957	0.277142	0.435156	0.10812	0.0994757	0.469263	0.876841
g__Asteroleplasma	0.0295182	0.65343	0.0382312	0.225071	0.362904	7.5512e-11	0.453415	0.524209	0.408106	0.151258	0.000109418	0.0116741	0.63591	0.83115	0.0860886	0.385192	0.13164	0.553407	0.000369065	0.291358	0.129022	0.0753647	0.517345	0.0310878	2.21743e-07	0.320649	2.47984e-05	1.54263e-09	0.455939	NA	0.238638	0.474074	0.000487945	0.000258503	0.531455	0.237594	0.0256431	0.00551334	0.061401	0.000121269	0.000507881	0.0671082	0.0105944
DMI	0.859309	0.974753	0.919745	0.0143296	0.814996	0.295266	0.0457345	0.433273	0.0647204	0.574101	0.0331169	0.982713	0.0936493	0.0506524	0.784019	0.063937	0.676402	0.0707017	0.0335219	0.374513	0.429009	0.150522	0.251107	0.296105	0.0793688	0.00423005	0.651545	0.12852	0.519715	0.238638	NA	0.106316	0.0128383	0.02905	0.264994	0.0970584	0.115354	0.0876392	0.319703	0.00387577	0.0270788	0.011765	0.00358345
DIM	0.888708	0.383949	0.981024	0.803208	0.698199	0.613851	0.929048	0.921741	0.867647	0.345647	0.236299	0.805997	0.733014	0.67135	0.163427	0.374339	0.181569	0.473695	0.578462	0.310452	0.43189	0.0163617	0.422586	0.110269	0.281454	0.24601	0.566435	0.331403	0.292226	0.474074	0.106316	NA	0.227571	0.972367	0.0433022	0.122303	0.00446088	0.0486601	0.127697	0.193335	0.694915	0.0982999	0.0182739
OrganicAcids	0.39091	0.387755	0.318265	0.007917	0.899266	0.000602035	0.148168	0.507398	0.960081	0.141261	0.000425312	0.0179669	0.893066	0.181939	0.0084559	0.10267	0.0194021	0.759449	3.59885e-05	0.440264	0.103563	0.126075	0.00761603	0.429608	1.12157e-05	0.0292206	0.0680523	0.000253564	0.122943	0.000487945	0.0128383	0.227571	NA	8.96321e-07	0.0344869	0.000216888	0.00734323	0.00541175	0.0688471	1.5619e-07	2.78067e-05	0.000283558	0.00244394
pH	0.582975	0.862613	0.466763	0.00664396	0.974295	0.00162172	0.00242154	0.251432	0.526479	0.0302353	0.00115636	0.00103555	0.482128	0.230633	0.198762	0.038578	0.00631916	0.0507942	9.02745e-12	0.0526212	0.173844	0.0405284	0.0068613	0.618304	5.52301e-07	0.0164313	0.236552	0.00191026	0.0485524	0.000258503	0.02905	0.972367	8.96321e-07	NA	0.379726	0.0108247	0.0168267	0.169036	0.618692	2.03094e-07	5.28944e-09	0.0272785	0.0158495
Isobutyrate	0.60513	0.515805	0.828212	0.659696	0.311902	0.284226	0.207895	0.821934	0.895038	0.41294	0.456548	0.673393	0.497024	0.183664	0.0806353	0.0178859	0.867602	0.762745	0.335307	0.0852314	0.691027	0.33746	0.36163	0.994127	0.185935	0.529676	0.623168	0.321865	0.9181	0.531455	0.264994	0.0433022	0.0344869	0.379726	NA	9.5826e-10	0.0282105	0.802604	0.461277	0.403178	0.604957	0.11717	0.0286855
Isoval	0.408025	0.962547	0.372441	0.0725601	0.312531	0.173041	0.205069	0.551147	0.547396	0.993214	0.45656	0.363601	0.694695	0.361107	0.0287161	0.239581	0.175269	0.396112	0.0134345	0.194433	0.785186	0.458002	0.0847312	0.712548	0.0203961	0.615769	0.807678	0.0797707	0.539981	0.237594	0.0970584	0.122303	0.000216888	0.0108247	9.5826e-10	NA	0.00150763	0.237684	0.662324	0.146331	0.274867	0.147352	0.163745
Ammonia	0.632696	0.326809	0.353724	0.664535	0.11773	0.0455819	0.226915	0.699936	0.561696	0.546394	0.400745	0.869442	0.20119	0.0283271	0.00357396	0.107488	0.99148	0.996717	0.0578219	0.0162966	0.415229	0.506587	0.298048	0.914747	0.00820297	0.760045	0.557821	0.00328651	0.701957	0.0256431	0.115354	0.00446088	0.00734323	0.0168267	0.0282105	0.00150763	NA	4.22447e-05	0.00604456	0.000919327	0.0729885	0.000750954	0.000468249
TAA	0.687215	0.193763	0.920783	0.957787	0.585281	0.0763012	0.831491	0.698265	0.26566	0.20321	0.244197	0.129219	0.722267	0.951643	0.0106004	0.416328	0.0912829	0.966171	0.20978	0.855066	0.0748755	0.624725	0.267773	0.740531	0.00718273	0.433953	0.151015	0.00666797	0.277142	0.00551334	0.0876392	0.0486601	0.00541175	0.169036	0.802604	0.237684	4.22447e-05	NA	5.24025e-14	0.000726189	0.0630225	0.11269	0.0921694
Lactate	0.419152	0.124655	0.645707	0.470779	0.224054	0.303681	0.345806	0.866683	0.0910207	0.314669	0.838513	0.24843	0.487884	0.634765	0.00849112	0.220807	0.127504	0.822984	0.766944	0.839453	0.164928	0.532624	0.413048	0.757407	0.0831557	0.947203	0.182945	0.0757447	0.435156	0.061401	0.319703	0.127697	0.0688471	0.618692	0.461277	0.662324	0.00604456	5.24025e-14	NA	0.031179	0.416605	0.642316	0.666846
Acetate	0.783261	0.7439	0.700125	0.0562043	0.969325	0.0010856	0.00471469	0.28318	0.897416	0.0969572	0.00127847	0.00921648	0.664655	0.0502265	0.0352518	0.00794061	0.162212	0.00847627	1.27523e-06	0.010136	0.232413	0.118517	0.0267189	0.672079	1.05341e-06	0.00525433	0.577744	0.000683366	0.10812	0.000121269	0.00387577	0.193335	1.5619e-07	2.03094e-07	0.403178	0.146331	0.000919327	0.000726189	0.031179	NA	6.21725e-15	1.77564e-05	1.38366e-06
Propionate	0.656398	0.858369	0.650431	0.00735915	0.362337	0.00501896	0.00119111	0.138955	0.894884	0.173119	0.000781423	0.00082094	0.718657	0.246367	0.212721	0.0105895	0.073501	0.00142126	3.00191e-09	0.00628337	0.175199	0.0461134	0.0677408	0.962151	5.48617e-06	0.00266193	0.687388	0.00897765	0.0994757	0.000507881	0.0270788	0.694915	2.78067e-05	5.28944e-09	0.604957	0.274867	0.0729885	0.0630225	0.416605	6.21725e-15	NA	0.0255852	0.000181094
Butyrate	0.791923	0.752955	0.70049	0.654175	0.147595	0.0281939	0.0493807	0.858238	0.398904	0.202583	0.0976951	0.874549	0.894008	0.000558943	0.132637	0.00629595	0.579614	0.312061	0.100502	0.227351	0.804374	0.502326	0.0461977	0.162437	0.0228044	0.177414	0.857979	0.011614	0.469263	0.0671082	0.011765	0.0982999	0.000283558	0.0272785	0.11717	0.147352	0.000750954	0.11269	0.642316	1.77564e-05	0.0255852	NA	2.98063e-05
Valerate	0.40299	0.853521	0.547298	0.651203	0.524696	0.00122591	0.199167	0.686973	0.215617	0.818006	0.00360559	0.697028	0.617045	0.00689821	0.11031	0.00061861	0.332999	0.220245	0.0335903	0.0189404	0.691147	0.408103	0.638983	0.82526	0.00141381	0.011337	0.717837	0.0133559	0.876841	0.0105944	0.00358345	0.0182739	0.00244394	0.0158495	0.0286855	0.163745	0.000468249	0.0921694	0.666846	1.38366e-06	0.000181094	2.98063e-05	NA

## Sheet: BTW.GENERA & SCFA
	DMI	DIM	OrganicAcids	pH	Isobutyrate	Isoval	Ammonia	TAA	Lactate	Acetate	Propionate	Butyrate	Valerate
Anaeroplasma	0.296105	0.110269	0.429608	0.618304	0.994127	0.712548	0.914747	0.740531	0.757407	0.672079	0.962151	0.162437	0.82526	PVAL
Anaeroplasma	-0.179044	-0.270721	0.135826	-0.0859211	0.00127163	0.0635879	-0.0184934	0.0571639	0.0533266	0.0730326	-0.00819825	-0.237858	-0.0381298	COR
Anaerovibrio	0.982713	0.805997	0.0179669	0.00103555	0.673393	0.363601	0.869442	0.129219	0.24843	0.00921648	0.00082094	0.874549	0.697028
Anaerovibrio	-0.00374336	-0.0424107	-0.392273	0.524082	0.0727227	-0.155996	-0.0283911	-0.257666	-0.197429	0.427986	-0.532834	0.0272714	-0.067187
Asteroleplasma	0.238638	0.474074	0.000487945	0.000258503	0.531455	0.237594	0.0256431	0.00551334	0.061401	0.000121269	0.000507881	0.0671082	0.0105944
Asteroleplasma	0.201488	0.123203	0.551621	-0.573154	0.107798	0.201928	0.371612	0.453148	0.314895	-0.596999	0.550214	0.308554	0.420831
BF311	0.0707017	0.473695	0.759449	0.0507942	0.762745	0.396112	0.996717	0.966171	0.822984	0.00847627	0.00142126	0.312061	0.220245
BF311	-0.304775	-0.123308	-0.0528639	0.328041	0.0521182	0.145819	0.000710821	-0.00732694	0.0386343	0.432214	-0.511759	-0.173322	-0.209429
Butyrivibrio	0.814996	0.698199	0.899266	0.974295	0.311902	0.312531	0.11773	0.585281	0.224054	0.969325	0.362337	0.147595	0.524696
Butyrivibrio	-0.0404079	-0.0669145	0.0218674	0.00556676	-0.173378	-0.173156	-0.265395	-0.0940654	-0.207748	0.00664364	0.156403	-0.246303	0.109567
CF231	0.0457345	0.929048	0.148168	0.00242154	0.207895	0.205069	0.226915	0.831491	0.345806	0.00471469	0.00119111	0.0493807	0.199167
CF231	-0.335102	-0.0153824	-0.245966	0.489925	-0.215019	-0.21633	-0.206499	0.03675	0.161797	0.460457	-0.518692	-0.329955	-0.219109
Clostridium	0.0936493	0.733014	0.893066	0.482128	0.497024	0.694695	0.20119	0.722267	0.487884	0.664655	0.718657	0.894008	0.617045
Clostridium	0.283648	0.0588818	0.0232208	0.120986	-0.116934	-0.0677304	-0.21815	-0.0613476	-0.119413	0.0747873	-0.0621786	-0.0230151	0.086228
Coprococcus	0.0143296	0.803208	0.007917	0.00664396	0.659696	0.0725601	0.664535	0.957787	0.470779	0.0562043	0.00735915	0.654175	0.651203
Coprococcus	0.404795	0.0430324	0.435623	-0.444226	0.0759635	0.30288	-0.0748158	-0.00914433	-0.124116	-0.321089	0.439235	0.077277	0.077986
Desulfovibrio	0.676402	0.181569	0.0194021	0.00631916	0.867602	0.175269	0.99148	0.0912829	0.127504	0.162212	0.073501	0.579614	0.332999
Desulfovibrio	-0.0720141	0.227755	-0.387914	0.446646	0.0287947	-0.230994	-0.00184494	-0.285628	-0.258787	0.237982	-0.301935	0.0954832	0.166086
Fibrobacter	0.784019	0.163427	0.0084559	0.198762	0.0806353	0.0287161	0.00357396	0.0106004	0.00849112	0.0352518	0.212721	0.132637	0.11031
Fibrobacter	0.0473255	0.237314	0.432334	-0.219302	0.29506	0.364769	0.473022	0.420802	0.432126	-0.352013	0.212808	0.255467	0.270691
Lachnospira	0.0331169	0.236299	0.000425312	0.00115636	0.456548	0.45656	0.400745	0.244197	0.838513	0.00127847	0.000781423	0.0976951	0.00360559
Lachnospira	0.35595	0.202475	0.556404	-0.519839	0.128099	0.128095	0.144409	0.19917	0.0351977	-0.515932	0.534663	0.280349	0.47263
Mogibacterium	0.251107	0.422586	0.00761603	0.0068613	0.36163	0.0847312	0.298048	0.267773	0.413048	0.0267189	0.0677408	0.0461977	0.638983
Mogibacterium	-0.196338	0.137883	-0.437543	0.442662	-0.15663	-0.291324	-0.178337	-0.189713	-0.140709	0.369143	-0.307877	-0.33443	-0.0809141
Moryella	0.429009	0.43189	0.103563	0.173844	0.691027	0.785186	0.415229	0.0748755	0.164928	0.232413	0.175199	0.804374	0.691147
Moryella	-0.136	0.135161	-0.275746	0.231738	0.0685861	-0.0470636	0.140059	-0.300571	-0.236496	0.204128	-0.231031	0.0427725	0.068558
Oscillospira	0.00423005	0.24601	0.0292206	0.0164313	0.529676	0.615769	0.760045	0.433953	0.947203	0.00525433	0.00266193	0.177414	0.011337
Oscillospira	-0.465433	-0.198422	-0.363704	0.397273	-0.108262	-0.0865395	0.052729	-0.134562	-0.01144	0.455412	-0.485893	-0.229882	-0.417298
Prevotella	0.859309	0.888708	0.39091	0.582975	0.60513	0.408025	0.632696	0.687215	0.419152	0.783261	0.656398	0.791923	0.40299
Prevotella	-0.0306158	0.024173	-0.147414	0.0946417	-0.0891471	-0.142212	-0.0824293	0.0694769	0.138896	0.0474957	-0.0767477	-0.0455538	-0.143729
PrevotellaLike	0.0793688	0.281454	1.12157e-05	5.52301e-07	0.185935	0.0203961	0.00820297	0.00718273	0.0831557	1.05341e-06	5.48617e-06	0.0228044	0.00141381
PrevotellaLike	0.296245	0.184474	0.66146	-0.725616	0.225557	0.385049	0.433855	0.440426	0.292744	-0.71319	0.678225	0.378564	0.511968
Pseudobutyrivibrio	0.0647204	0.867647	0.960081	0.526479	0.895038	0.547396	0.561696	0.26566	0.0910207	0.897416	0.894884	0.398904	0.215617
Pseudobutyrivibrio	0.311153	-0.0287849	-0.0086471	0.109099	-0.0227901	-0.103665	-0.100007	-0.190537	-0.28585	0.0222711	-0.0228239	0.144968	0.211498
Pyramidobacter	0.12852	0.331403	0.000253564	0.00191026	0.321865	0.0797707	0.00328651	0.00666797	0.0757447	0.000683366	0.00897765	0.011614	0.0133559
Pyramidobacter	0.258122	0.166627	0.573785	-0.49982	0.169897	0.295867	0.476735	0.444051	0.299719	-0.539583	0.429317	0.416031	0.408599
RFN20	0.651545	0.566435	0.0680523	0.236552	0.623168	0.807678	0.557821	0.151015	0.182945	0.577744	0.687388	0.857979	0.717837
RFN20	-0.0779043	-0.0988042	0.307546	-0.202367	-0.0847373	0.042036	0.100994	0.244304	0.227058	-0.0959523	0.0694366	-0.0309083	0.0623676
Ruminobacter	0.374513	0.310452	0.440264	0.0526212	0.0852314	0.194433	0.0162966	0.855066	0.839453	0.010136	0.00628337	0.227351	0.0189404
Ruminobacter	-0.152523	-0.17389	-0.132738	0.32563	-0.290877	-0.221381	-0.39773	-0.0315489	-0.0349901	0.423119	-0.446919	-0.206309	-0.389286
Ruminococcus	0.574101	0.345647	0.141261	0.0302353	0.41294	0.993214	0.546394	0.20321	0.314669	0.0969572	0.173119	0.202583	0.818006
Ruminococcus	0.0968683	0.16185	-0.250096	0.361606	0.140741	-0.00146942	-0.103924	-0.2172	-0.172404	0.280943	-0.232118	-0.217494	-0.0397392
Schwartzia	0.063937	0.374339	0.10267	0.038578	0.0178859	0.239581	0.107488	0.416328	0.220807	0.00794061	0.0105895	0.00629595	0.00061861
Schwartzia	0.312022	0.152578	0.276433	-0.34625	0.392528	0.201093	0.272776	-0.139733	-0.20918	-0.435475	0.420855	0.446823	0.543189
Selenomonas	0.0506524	0.67135	0.181939	0.230633	0.183664	0.361107	0.0283271	0.951643	0.634765	0.0502265	0.246367	0.000558943	0.00689821
Selenomonas	0.328231	0.0732045	0.227567	-0.204891	0.226696	0.156799	0.365601	-0.0104767	-0.08193	-0.328804	0.198275	0.546821	0.442401
SHD.231	0.519715	0.292226	0.122943	0.0485524	0.9181	0.539981	0.701957	0.277142	0.435156	0.10812	0.0994757	0.469263	0.876841
SHD.231	-0.110879	0.180464	-0.261821	0.331097	-0.0177636	-0.10558	-0.0660409	-0.186107	-0.134213	0.272306	-0.278931	-0.124538	0.0267694
Shuttleworthia	0.0335219	0.578462	3.59885e-05	9.02745e-12	0.335307	0.0134345	0.0578219	0.20978	0.766944	1.27523e-06	3.00191e-09	0.100502	0.0335903
Shuttleworthia	0.355187	0.095772	0.6317	-0.866044	0.165306	0.408283	0.319114	0.214151	0.0511692	-0.709385	0.805995	0.278122	0.355059
Succiniclasticum	0.974753	0.383949	0.387755	0.862613	0.515805	0.962547	0.326809	0.193763	0.124655	0.7439	0.858369	0.752955	0.853521
Succiniclasticum	-0.0054676	-0.149567	-0.148387	0.02989	0.111913	-0.00811252	-0.168195	-0.221705	-0.260673	0.0563957	0.0308225	-0.0543363	-0.031889
Succinivibrio	0.150522	0.0163617	0.126075	0.0405284	0.33746	0.458002	0.506587	0.624725	0.532624	0.118517	0.0461134	0.502326	0.408103
Succinivibrio	0.24459	-0.397509	0.259729	-0.343056	-0.164581	-0.127689	-0.114366	-0.084359	-0.107493	-0.264848	0.334552	0.115507	0.142188
Treponema	0.295266	0.613851	0.000602035	0.00162172	0.284226	0.173041	0.0455819	0.0763012	0.303681	0.0010856	0.00501896	0.0281939	0.00122591
Treponema	0.17935	0.0870081	0.544165	-0.506485	0.183433	0.232159	0.335324	0.299177	0.176303	-0.522274	0.457555	0.365888	0.517572
unclassified	0.919745	0.981024	0.318265	0.466763	0.828212	0.372441	0.353724	0.920783	0.645707	0.700125	0.650431	0.70049	0.547298
unclassified	0.0174056	-0.00410919	0.171147	-0.125234	0.0374759	0.153178	0.159194	-0.0171797	-0.0793001	-0.0664666	0.0781702	0.0663817	0.103691
YRC22	0.433273	0.921741	0.507398	0.251432	0.821934	0.551147	0.699936	0.698265	0.866683	0.28318	0.138955	0.858238	0.686973
YRC22	-0.134759	-0.0169712	0.114149	0.196206	0.0388673	0.102702	-0.0665105	-0.0668992	-0.0289964	0.183825	-0.251508	0.0308513	-0.0695336

## Sheet: WITHIN.GENERA
	Prevotella	Succiniclasticum	unclassified	Coprococcus	Butyrivibrio	Treponema	CF231	YRC22	Pseudobutyrivibrio	Ruminococcus	Lachnospira	Anaerovibrio	Clostridium	Selenomonas	Fibrobacter	Schwartzia	Desulfovibrio	BF311	Shuttleworthia	Ruminobacter	Moryella	Succinivibrio	Mogibacterium	Anaeroplasma	PrevotellaLike	Oscillospira	RFN20	Pyramidobacter	SHD.231	Asteroleplasma
Anaeroplasma	0.0272587	0.578084	0.0486653	0.493267	0.398744	0.00794643	0.0338988	0.494078	0.660843	0.609103	0.085093	0.623457	0.980613	0.288007	0.819993	0.453483	0.295955	0.00631886	0.588683	0.108854	0.534737	0.0504386	0.429748	NA	0.753036	0.261503	5.82692e-07	0.190471	0.909436	0.0310878
Anaeroplasma	-0.367935	0.095867	0.33094	-0.11795	0.145017	0.435438	0.354484	0.11773	-0.0756911	-0.0881712	0.291001	0.0846669	0.00419826	-0.182023	0.0392979	-0.128965	-0.179099	0.446648	-0.0932175	0.271762	-0.106942	0.328519	0.135785	1	0.054318	0.192172	0.72461	0.223311	-0.01965	0.359888
Anaerovibrio	0.213351	0.187274	0.355902	0.0180803	0.0650067	0.340412	0.260907	0.135849	0.0533103	0.010819	0.0611862	NA	0.380323	0.00382861	0.876994	0.107656	0.00745072	0.0626759	9.42974e-05	0.119861	0.00496012	0.616918	0.499737	0.623457	9.16912e-05	0.0153959	0.46747	0.350854	0.238659	0.0116741
Anaerovibrio	-0.212522	0.22489	0.158485	-0.391919	-0.310837	-0.163591	0.192408	0.253437	0.324738	0.419742	-0.315143	1	0.150698	0.469943	0.0267358	0.272651	0.438626	0.313439	-0.604527	0.26392	0.458104	0.086259	0.116203	0.0846669	-0.605355	0.400871	-0.125037	-0.160134	0.201479	-0.415759
Asteroleplasma	0.0295182	0.65343	0.0382312	0.225071	0.362904	7.5512e-11	0.453415	0.524209	0.408106	0.151258	0.000109418	0.0116741	0.63591	0.83115	0.0860886	0.385192	0.13164	0.553407	0.000369065	0.291358	0.129022	0.0753647	0.517345	0.0310878	2.21743e-07	0.320649	2.47984e-05	1.54263e-09	0.455939	NA
Asteroleplasma	-0.363082	0.0774547	0.346832	0.207303	0.15622	0.846825	-0.128984	-0.109695	-0.142187	-0.244163	0.6001	-0.415759	0.0816538	-0.0368253	0.290117	0.149181	-0.256104	-0.102122	0.561267	-0.180784	-0.257795	0.300091	-0.111505	0.359888	0.74211	-0.170318	0.641555	0.814186	-0.128271	1
BF311	0.0328608	0.168117	0.0116742	0.0762003	0.389293	0.384469	5.75149e-07	7.97898e-05	0.352092	0.885399	0.167959	0.0626759	0.527533	0.904513	0.170724	0.253683	0.248755	NA	0.00641443	0.0134904	0.0924664	0.416441	0.163377	0.00631886	0.289079	0.00100357	0.00869157	0.842025	0.182868	0.553407
BF311	-0.356436	-0.234773	0.415758	-0.299275	-0.147912	0.149405	0.724855	0.609424	-0.159728	0.0248963	-0.234858	0.313439	0.108823	-0.020723	0.233383	-0.195295	0.197296	1	-0.445925	0.40806	0.284633	-0.1397	0.237342	0.446648	-0.181626	0.525278	0.430952	0.0344223	0.227097	-0.102122
Butyrivibrio	0.183841	0.429252	0.337791	0.023965	NA	0.600854	0.760229	0.178172	0.0136708	0.257693	0.0152487	0.0650067	0.0137002	0.00879537	0.0439022	0.186071	0.557703	0.389293	0.256506	0.361044	0.558108	0.932754	0.0111804	0.398744	0.629151	0.185832	0.254742	0.925003	0.0943522	0.362904
Butyrivibrio	-0.226607	0.135929	0.164469	0.375639	1	0.0902006	0.0526873	-0.229491	0.407344	0.193686	0.401398	-0.310837	0.407228	-0.430354	-0.337814	-0.225489	0.101024	-0.147912	0.19416	0.156819	-0.100921	0.014577	0.418027	0.145017	0.0832862	-0.225608	0.194868	0.0162619	0.283067	0.15622
CF231	0.223421	0.195728	0.194591	0.0273045	0.760229	0.891029	NA	0.00151782	0.0966698	0.841556	0.17606	0.260907	0.300662	0.287353	0.992612	0.0314303	0.0328119	5.75149e-07	8.622e-05	0.00544244	0.145032	0.089527	0.000257049	0.0338988	0.209956	0.0375947	0.0110255	0.570131	0.00506179	0.453415
CF231	-0.208026	-0.220756	0.221304	-0.367833	0.0526873	0.0236657	1	0.509142	-0.281175	-0.0345258	-0.230583	0.192408	0.17739	-0.182266	0.00159975	-0.359209	0.356529	0.724855	-0.607162	0.453759	0.247823	-0.287123	0.573338	0.354484	-0.21407	0.34791	0.418756	-0.0978694	0.457159	-0.128984
Clostridium	0.000365719	0.281478	0.00258696	0.000413411	0.0137002	0.0952226	0.300662	0.0863296	0.00383856	0.000210086	0.105303	0.380323	NA	0.797695	0.72002	0.648123	0.0931526	0.527533	0.702204	0.00235939	0.566878	0.491422	0.151933	0.980613	0.985725	0.552672	0.637227	0.266252	0.402699	0.63591
Clostridium	-0.561577	0.184465	0.487115	0.557383	0.407228	0.282352	0.17739	0.289904	0.469827	0.579874	0.274419	0.150698	1	0.0442631	-0.0618647	0.0787218	0.28406	0.108823	0.0659837	0.491024	0.098692	0.11845	0.243773	0.00419826	0.00309099	-0.10231	0.0813367	0.190306	0.143817	0.0816538
Coprococcus	0.142697	0.551664	0.201251	NA	0.023965	0.235212	0.0273045	0.562741	0.0625841	0.0535614	0.0219945	0.0180803	0.000413411	0.814399	0.60869	0.688572	0.152545	0.0762003	1.50463e-05	0.577655	0.133677	0.225616	0.417265	0.493267	0.0747555	0.017268	0.867943	0.242688	0.347477	0.225071
Coprococcus	-0.249225	0.102569	0.218122	1	0.375639	0.202935	-0.367833	-0.0997414	0.313544	0.324415	0.380678	-0.391919	0.557383	-0.0405406	-0.0882725	0.0691595	-0.24342	-0.299275	0.654256	0.0959747	-0.254806	0.207065	-0.139455	-0.11795	0.30069	-0.394503	-0.0287199	0.199796	-0.161245	0.207303
Desulfovibrio	0.00417305	0.170587	0.00918199	0.152545	0.557703	0.825121	0.0328119	0.242949	0.847961	0.00893983	0.0974413	0.00745072	0.0931526	0.078368	0.745191	0.0411067	NA	0.248755	0.0328703	0.778588	4.38502e-08	0.0939738	1.43091e-06	0.295955	0.177505	0.0393496	0.544456	0.601557	1.66685e-07	0.13164
Desulfovibrio	-0.46605	0.233455	0.428176	-0.24342	0.101024	-0.0381605	0.356529	0.199688	0.0331132	0.429531	-0.280553	0.438626	0.28406	0.297192	-0.0561017	0.342133	1	0.197296	-0.356418	-0.0485455	0.768643	-0.283379	0.707062	-0.179099	-0.229835	0.344971	-0.104423	-0.0900272	0.747028	-0.256104
Fibrobacter	0.0645444	0.344057	0.0316418	0.60869	0.0439022	0.00305461	0.992612	0.0145844	0.637376	0.512353	0.380166	0.876994	0.72002	0.0150777	NA	0.026821	0.745191	0.170724	0.363264	0.217579	0.179835	0.956902	0.10927	0.819993	0.0315793	0.0883118	0.619516	0.0113984	0.807412	0.0860886
Fibrobacter	-0.311348	-0.162377	0.358793	-0.0882725	-0.337814	0.479943	0.00159975	0.403835	-0.0813007	0.112829	0.150747	0.0267358	-0.0618647	0.402017	1	0.368913	-0.0561017	0.233383	0.156105	-0.210617	0.228639	0.00933614	-0.271455	0.0392979	0.358916	0.28817	0.0856256	0.417015	-0.0420953	0.290117
Lachnospira	0.203999	0.480889	0.407298	0.0219945	0.0152487	8.50096e-05	0.17606	0.419227	0.024981	0.662191	NA	0.0611862	0.105303	0.746131	0.380166	0.297358	0.0974413	0.167959	0.00599803	0.66135	0.0476575	0.0421982	0.273497	0.085093	0.00446592	0.00229099	0.052182	0.0148665	0.164438	0.000109418
Lachnospira	-0.21683	0.121326	0.14243	0.380678	0.401398	0.607576	-0.230583	-0.138874	0.373174	-0.0753714	1	-0.315143	0.274419	-0.0558878	0.150747	0.178588	-0.280553	-0.234858	0.449147	0.0755709	-0.332348	0.340419	-0.1875	0.291001	0.462953	-0.492263	0.326203	0.402789	-0.236762	0.6001
Mogibacterium	0.0176516	0.151751	0.0457942	0.417265	0.0111804	0.631518	0.000257049	0.872465	0.319755	0.0461156	0.273497	0.499737	0.151933	0.161644	0.10927	0.266605	1.43091e-06	0.163377	0.0698844	0.692543	0.00253181	0.0537966	NA	0.429748	0.360251	0.0662304	0.285251	0.351783	2.86113e-08	0.517345
Mogibacterium	-0.39327	0.243878	0.335015	-0.139455	0.418027	-0.0827138	0.573338	0.0277281	-0.170628	0.334549	-0.1875	0.116203	0.243773	-0.238295	-0.271455	-0.190168	0.707062	0.237342	-0.305621	0.0682323	0.488034	-0.324114	1	0.135785	-0.157075	0.309501	0.18305	-0.159829	0.775101	-0.111505
Moryella	0.00143387	0.595393	0.000458977	0.133677	0.558108	0.916952	0.145032	0.172787	0.768773	0.0268529	0.0476575	0.00496012	0.566878	0.00272947	0.179835	0.0171895	4.38502e-08	0.0924664	0.211909	0.136401	NA	0.10675	0.00253181	0.534737	0.381174	0.000514422	0.51495	0.919472	0.000156418	0.129022
Moryella	-0.511409	0.0915509	0.553761	-0.254806	-0.100921	-0.0180133	0.247823	0.232293	0.0507564	0.368841	-0.332348	0.458104	0.098692	0.484817	0.228639	0.394758	0.768643	0.284633	-0.213177	-0.253092	1	-0.273328	0.488034	-0.106942	-0.150432	0.549762	-0.112139	0.0174648	0.589187	-0.257795
Oscillospira	0.0200918	0.965157	0.0041297	0.017268	0.185832	0.814663	0.0375947	0.0352605	0.274601	0.102527	0.00229099	0.0153959	0.552672	0.425941	0.0883118	0.775275	0.0393496	0.00100357	0.0268054	0.864212	0.000514422	0.638828	0.0662304	0.261503	0.0595287	NA	0.226735	0.895351	0.0841867	0.320649
Oscillospira	-0.385914	0.00754676	0.466524	-0.394503	-0.225608	-0.0404818	0.34791	0.351997	-0.187077	0.276544	-0.492263	0.400871	-0.10231	0.136898	0.28817	-0.0492909	0.344971	0.525278	-0.368948	0.0295388	0.549762	-0.0809513	0.309501	0.192172	-0.317077	1	0.206577	0.0227217	0.291812	-0.170318
Prevotella	NA	0.0167184	0	0.142697	0.183841	3.39598e-05	0.223421	0.0661779	0.463177	0.00499477	0.203999	0.213351	0.000365719	0.0683068	0.0645444	0.0285516	0.00417305	0.0328608	0.29247	0.569229	0.00143387	0.147013	0.0176516	0.0272587	0.313444	0.0200918	0.00465218	0.0021609	0.00780711	0.0295182
Prevotella	1	-0.396309	-0.953435	-0.249225	-0.226607	-0.633258	-0.208026	-0.309558	-0.126236	-0.45778	-0.21683	-0.212522	-0.561577	-0.307276	-0.311348	-0.36512	-0.46605	-0.356436	-0.180375	-0.0980973	-0.511409	-0.246647	-0.39327	-0.367935	-0.172834	-0.385914	-0.461073	-0.494713	-0.436317	-0.363082
PrevotellaLike	0.313444	0.63131	0.270556	0.0747555	0.629151	8.36779e-05	0.209956	0.577583	0.0936414	0.0923062	0.00446592	9.16912e-05	0.985725	0.823801	0.0315793	0.233607	0.177505	0.289079	1.57891e-07	0.0369123	0.381174	0.929568	0.360251	0.753036	NA	0.0595287	0.0994622	2.05073e-06	0.521948	2.21743e-07
PrevotellaLike	-0.172834	-0.0827641	0.188633	0.30069	0.0832862	0.608038	-0.21407	-0.0959928	-0.283654	-0.284767	0.462953	-0.605355	0.00309099	0.0384532	0.358916	0.203618	-0.229835	-0.181626	0.74795	-0.349083	-0.150432	-0.0152694	-0.157075	0.054318	1	-0.317077	0.278941	0.699659	-0.11029	0.74211
Pseudobutyrivibrio	0.463177	0.89553	0.545856	0.0625841	0.0136708	0.971853	0.0966698	0.59157	NA	0.0242705	0.024981	0.0533103	0.00383856	0.274947	0.637376	0.366543	0.847961	0.352092	0.817112	0.207566	0.768773	0.112308	0.319755	0.660843	0.0936414	0.274601	0.252925	0.823408	0.528804	0.408106
Pseudobutyrivibrio	-0.126236	0.0226827	0.104062	0.313544	0.407344	0.00609588	-0.281175	-0.0924995	1	0.374889	0.373174	0.324738	0.469827	0.186944	-0.0813007	0.155054	0.0331132	-0.159728	-0.0399376	0.215171	0.0507564	0.269239	-0.170628	-0.0756911	-0.283654	-0.187077	-0.195601	-0.0385404	-0.10849	-0.142187
Pyramidobacter	0.0021609	0.808934	0.000493042	0.242688	0.925003	9.93234e-09	0.570131	0.819315	0.823408	0.570973	0.0148665	0.350854	0.266252	0.0841564	0.0113984	0.099133	0.601557	0.842025	0.000664504	0.322808	0.919472	0.177098	0.351783	0.190471	2.05073e-06	0.895351	0.00047796	NA	0.733875	1.54263e-09
Pyramidobacter	-0.494713	-0.0417563	0.551257	0.199796	0.0162619	0.79024	-0.0978694	0.0394484	-0.0385404	-0.0976568	0.402789	-0.160134	0.190306	0.29184	0.417015	0.279202	-0.0900272	0.0344223	0.540601	-0.169571	0.0174648	0.230046	-0.159829	0.223311	0.699659	0.0227217	0.552346	1	-0.0586847	0.814186
RFN20	0.00465218	0.64833	0.00200389	0.867943	0.254742	1.48885e-05	0.0110255	0.338682	0.252925	0.189512	0.052182	0.46747	0.637227	0.534875	0.619516	0.384943	0.544456	0.00869157	0.568253	0.242023	0.51495	0.0219258	0.285251	5.82692e-07	0.0994622	0.226735	NA	0.00047796	0.737589	2.47984e-05
RFN20	-0.461073	-0.0786723	0.497847	-0.0287199	0.194868	0.654518	0.418756	0.164171	-0.195601	-0.223783	0.326203	-0.125037	0.0813367	-0.106906	0.0856256	-0.149258	-0.104423	0.430952	0.098344	0.200073	-0.112139	0.380861	0.18305	0.72461	0.278941	0.206577	1	0.552346	0.0578356	0.641555
Ruminobacter	0.569229	0.86212	0.76048	0.577655	0.361044	0.834924	0.00544244	0.0169033	0.207566	0.493249	0.66135	0.119861	0.00235939	0.15382	0.217579	0.0290448	0.778588	0.0134904	0.0155026	NA	0.136401	0.79228	0.692543	0.108854	0.0369123	0.864212	0.242023	0.322808	0.59979	0.291358
Ruminobacter	-0.0980973	-0.0299983	0.0526306	0.0959747	0.156819	-0.0359907	0.453759	0.395696	0.215171	0.117955	0.0755709	0.26392	0.491024	-0.242689	-0.210617	-0.364073	-0.0485455	0.40806	-0.400491	1	-0.253092	0.045474	0.0682323	0.271762	-0.349083	0.0295388	0.200073	-0.169571	-0.0904634	-0.180784
Ruminococcus	0.00499477	0.0248238	0.0385434	0.0535614	0.257693	0.832459	0.841556	0.549113	0.0242705	NA	0.662191	0.010819	0.000210086	0.404214	0.512353	0.21927	0.00893983	0.885399	0.517418	0.493249	0.0268529	0.831354	0.0461156	0.609103	0.0923062	0.102527	0.189512	0.570973	0.105013	0.151258
Ruminococcus	-0.45778	0.37355	0.346308	0.324415	0.193686	-0.0365359	-0.0345258	0.103224	0.374889	1	-0.0753714	0.419742	0.579874	0.143359	0.112829	0.209862	0.429531	0.0248963	-0.111486	0.117955	0.368841	-0.0367803	0.334549	-0.0881712	-0.284767	0.276544	-0.223783	-0.0976568	0.274639	-0.244163
Schwartzia	0.0285516	0.235832	0.0584055	0.688572	0.186071	0.0219579	0.0314303	0.507288	0.366543	0.21927	0.297358	0.107656	0.648123	1.00236e-07	0.026821	NA	0.0411067	0.253683	0.0816524	0.0290448	0.0171895	0.102401	0.266605	0.453483	0.233607	0.775275	0.384943	0.099133	0.958562	0.385192
Schwartzia	-0.36512	0.202672	0.318412	0.0691595	-0.225489	0.380776	-0.359209	0.114178	0.155054	0.209862	0.178588	0.272651	0.0787218	0.755524	0.368913	1	0.342133	-0.195295	0.294119	-0.364073	0.394758	0.276641	-0.190168	-0.128965	0.203618	-0.0492909	-0.149258	0.279202	-0.00897631	0.149181
Selenomonas	0.0683068	0.96431	0.0440355	0.814399	0.00879537	0.110614	0.287353	0.270664	0.274947	0.404214	0.746131	0.00382861	0.797695	NA	0.0150777	1.00236e-07	0.078368	0.904513	0.522659	0.15382	0.00272947	0.0580666	0.161644	0.288007	0.823801	0.425941	0.534875	0.0841564	0.849857	0.83115
Selenomonas	-0.307276	0.00773029	0.337614	-0.0405406	-0.430354	0.270469	-0.182266	0.188591	0.186944	0.143359	-0.0558878	0.469943	0.0442631	1	0.402017	0.755524	0.297192	-0.020723	0.110103	-0.242689	0.484817	0.318819	-0.238295	-0.182023	0.0384532	0.136898	-0.106906	0.29184	0.0326957	-0.0368253
SHD.231	0.00780711	0.13103	0.0184657	0.347477	0.0943522	0.891721	0.00506179	0.69596	0.528804	0.105013	0.164438	0.238659	0.402699	0.849857	0.807412	0.958562	1.66685e-07	0.182868	0.172728	0.59979	0.000156418	0.104945	2.86113e-08	0.909436	0.521948	0.0841867	0.737589	0.733875	NA	0.455939
SHD.231	-0.436317	0.256496	0.390726	-0.161245	0.283067	-0.0235147	0.457159	0.0674356	-0.10849	0.274639	-0.236762	0.201479	0.143817	0.0326957	-0.0420953	-0.00897631	0.747028	0.227097	-0.232324	-0.0904634	0.589187	-0.274691	0.775101	-0.01965	-0.11029	0.291812	0.0578356	-0.0586847	1	-0.128271
Shuttleworthia	0.29247	0.792625	0.213387	1.50463e-05	0.256506	0.00676166	8.622e-05	0.063673	0.817112	0.517418	0.00599803	9.42974e-05	0.702204	0.522659	0.363264	0.0816524	0.0328703	0.00641443	NA	0.0155026	0.211909	0.115849	0.0698844	0.588683	1.57891e-07	0.0268054	0.568253	0.000664504	0.172728	0.000369065
Shuttleworthia	-0.180375	0.0453969	0.212506	0.654256	0.19416	0.443374	-0.607162	-0.312317	-0.0399376	-0.111486	0.449147	-0.604527	0.0659837	0.110103	0.156105	0.294119	-0.356418	-0.445925	1	-0.400491	-0.213177	0.266713	-0.305621	-0.0932175	0.74795	-0.368948	0.098344	0.540601	-0.232324	0.561267
Succiniclasticum	0.0167184	NA	0.372982	0.551664	0.429252	0.551805	0.195728	0.0693959	0.89553	0.0248238	0.480889	0.187274	0.281478	0.96431	0.344057	0.235832	0.170587	0.168117	0.792625	0.86212	0.595393	0.418029	0.151751	0.578084	0.63131	0.965157	0.64833	0.808934	0.13103	0.65343
Succiniclasticum	-0.396309	1	0.153006	0.102569	0.135929	0.102533	-0.220756	-0.30613	0.0226827	0.37355	0.121326	0.22489	0.184465	0.00773029	-0.162377	0.202672	0.233455	-0.234773	0.0453969	-0.0299983	0.0915509	0.139229	0.243878	0.095867	-0.0827641	0.00754676	-0.0786723	-0.0417563	0.256496	0.0774547
Succinivibrio	0.147013	0.418029	0.168008	0.225616	0.932754	0.0138329	0.089527	0.777709	0.112308	0.831354	0.0421982	0.616918	0.491422	0.0580666	0.956902	0.102401	0.0939738	0.416441	0.115849	0.79228	0.10675	NA	0.0537966	0.0504386	0.929568	0.638828	0.0219258	0.177098	0.104945	0.0753647
Succinivibrio	-0.246647	0.139229	0.234832	0.207065	0.014577	0.406707	-0.287123	-0.0487434	0.269239	-0.0367803	0.340419	0.086259	0.11845	0.318819	0.00933614	0.276641	-0.283379	-0.1397	0.266713	0.045474	-0.273328	1	-0.324114	0.328519	-0.0152694	-0.0809513	0.380861	0.230046	-0.274691	0.300091
Treponema	3.39598e-05	0.551805	0.00011042	0.235212	0.600854	NA	0.891029	0.338866	0.971853	0.832459	8.50096e-05	0.340412	0.0952226	0.110614	0.00305461	0.0219579	0.825121	0.384469	0.00676166	0.834924	0.916952	0.0138329	0.631518	0.00794643	8.36779e-05	0.814663	1.48885e-05	9.93234e-09	0.891721	7.5512e-11
Treponema	-0.633258	0.102533	0.599826	0.202935	0.0902006	1	0.0236657	0.164109	0.00609588	-0.0365359	0.607576	-0.163591	0.282352	0.270469	0.479943	0.380776	-0.0381605	0.149405	0.443374	-0.0359907	-0.0180133	0.406707	-0.0827138	0.435438	0.608038	-0.0404818	0.654518	0.79024	-0.0235147	0.846825
unclassified	0	0.372982	NA	0.201251	0.337791	0.00011042	0.194591	0.0326329	0.545856	0.0385434	0.407298	0.355902	0.00258696	0.0440355	0.0316418	0.0584055	0.00918199	0.0116742	0.213387	0.76048	0.000458977	0.168008	0.0457942	0.0486653	0.270556	0.0041297	0.00200389	0.000493042	0.0184657	0.0382312
unclassified	-0.953435	0.153006	1	0.218122	0.164469	0.599826	0.221304	0.356871	0.104062	0.346308	0.14243	0.158485	0.487115	0.337614	0.358793	0.318412	0.428176	0.415758	0.212506	0.0526306	0.553761	0.234832	0.335015	0.33094	0.188633	0.466524	0.497847	0.551257	0.390726	0.346832
YRC22	0.0661779	0.0693959	0.0326329	0.562741	0.178172	0.338866	0.00151782	NA	0.59157	0.549113	0.419227	0.135849	0.0863296	0.270664	0.0145844	0.507288	0.242949	7.97898e-05	0.063673	0.0169033	0.172787	0.777709	0.872465	0.494078	0.577583	0.0352605	0.338682	0.819315	0.69596	0.524209
YRC22	-0.309558	-0.30613	0.356871	-0.0997414	-0.229491	0.164109	0.509142	1	-0.0924995	0.103224	-0.138874	0.253437	0.289904	0.188591	0.403835	0.114178	0.199688	0.609424	-0.312317	0.395696	0.232293	-0.0487434	0.0277281	0.11773	-0.0959928	0.351997	0.164171	0.0394484	0.0674356	-0.109695

## Sheet: WITHIN.SCFA
	DMI	DIM	OrganicAcids	pH	Isobutyrate	Isoval	Ammonia	TAA	Lactate	Acetate	Propionate	Butyrate	Valerate
Acetate	0.00387577	0.193335	1.5619e-07	2.03094e-07	0.403178	0.146331	0.000919327	0.000726189	0.031179	NA	6.21725e-15	1.77564e-05	1.38366e-06
Acetate	-0.469393	-0.221913	-0.748133	0.743635	-0.143672	-0.24705	-0.528597	-0.537362	-0.359707	1	-0.914656	-0.65011	-0.707741
Ammonia	0.115354	0.00446088	0.00734323	0.0168267	0.0282105	0.00150763	NA	4.22447e-05	0.00604456	0.000919327	0.0729885	0.000750954	0.000468249
Ammonia	0.267062	0.463005	0.439341	-0.39595	0.365852	0.509411	1	0.627351	0.448777	-0.528597	0.302449	0.53613	0.553063
Butyrate	0.011765	0.0982999	0.000283558	0.0272785	0.11717	0.147352	0.000750954	0.11269	0.642316	1.77564e-05	0.0255852	NA	2.98063e-05
Butyrate	0.415351	0.279865	0.570109	-0.367891	0.265786	0.246446	0.53613	0.268964	0.0801131	-0.65011	0.371747	1	0.636731
DIM	0.106316	NA	0.227571	0.972367	0.0433022	0.122303	0.00446088	0.0486601	0.127697	0.193335	0.694915	0.0982999	0.0182739
DIM	0.273654	1	0.206214	-0.00598444	0.338722	0.262254	0.463005	0.330947	0.25866	-0.221913	0.0676792	0.279865	0.391317
DMI	NA	0.106316	0.0128383	0.02905	0.264994	0.0970584	0.115354	0.0876392	0.319703	0.00387577	0.0270788	0.011765	0.00358345
DMI	1	0.273654	0.410717	-0.364062	0.190798	0.280861	0.267062	0.288755	0.170647	-0.469393	0.368335	0.415351	0.472904
Isobutyrate	0.264994	0.0433022	0.0344869	0.379726	NA	9.5826e-10	0.0282105	0.802604	0.461277	0.403178	0.604957	0.11717	0.0286855
Isobutyrate	0.190798	0.338722	0.3534	-0.150884	1	0.819809	0.365852	-0.0431672	-0.126768	-0.143672	0.0891897	0.265786	0.364834
Isoval	0.0970584	0.122303	0.000216888	0.0108247	9.5826e-10	NA	0.00150763	0.237684	0.662324	0.146331	0.274867	0.147352	0.163745
Isoval	0.280861	0.262254	0.578851	-0.419714	0.819809	1	0.509411	0.20189	0.0753398	-0.24705	0.186975	0.246446	0.23714
Lactate	0.319703	0.127697	0.0688471	0.618692	0.461277	0.662324	0.00604456	5.24025e-14	NA	0.031179	0.416605	0.642316	0.666846
Lactate	0.170647	0.25866	0.306706	-0.0858264	-0.126768	0.0753398	0.448777	0.902745	1	-0.359707	0.139651	0.0801131	0.0742686
OrganicAcids	0.0128383	0.227571	NA	8.96321e-07	0.0344869	0.000216888	0.00734323	0.00541175	0.0688471	1.5619e-07	2.78067e-05	0.000283558	0.00244394
OrganicAcids	0.410717	0.206214	1	-0.71636	0.3534	0.578851	0.439341	0.454025	0.306706	-0.748133	0.638562	0.570109	0.489535
pH	0.02905	0.972367	8.96321e-07	NA	0.379726	0.0108247	0.0168267	0.169036	0.618692	2.03094e-07	5.28944e-09	0.0272785	0.0158495
pH	-0.364062	-0.00598444	-0.71636	1	-0.150884	-0.419714	-0.39595	-0.234281	-0.0858264	0.743635	-0.798707	-0.367891	-0.39927
Propionate	0.0270788	0.694915	2.78067e-05	5.28944e-09	0.604957	0.274867	0.0729885	0.0630225	0.416605	6.21725e-15	NA	0.0255852	0.000181094
Propionate	0.368335	0.0676792	0.638562	-0.798707	0.0891897	0.186975	0.302449	0.313048	0.139651	-0.914656	1	0.371747	0.584597
TAA	0.0876392	0.0486601	0.00541175	0.169036	0.802604	0.237684	4.22447e-05	NA	5.24025e-14	0.000726189	0.0630225	0.11269	0.0921694
TAA	0.288755	0.330947	0.454025	-0.234281	-0.0431672	0.20189	0.627351	1	0.902745	-0.537362	0.313048	0.268964	0.284881
Valerate	0.00358345	0.0182739	0.00244394	0.0158495	0.0286855	0.163745	0.000468249	0.0921694	0.666846	1.38366e-06	0.000181094	2.98063e-05	NA
Valerate	0.472904	0.391317	0.489535	-0.39927	0.364834	0.23714	0.553063	0.284881	0.0742686	-0.707741	0.584597	0.636731	1
