# Supplementary material for: Characterization of rumen microbiota in lactating Holstein cows fed molasses versus corn grain at two levels of rumen-degradable protein
Source: Front Microbiomes. 2023 Aug 15;2:1204988. doi: 10.3389/frmbi.2023.1204988 (PMC12993626; doi:10.3389/frmbi.2023.1204988)
Supplement: Supplementary file 1 [file DataSheet_1.zip › COR.TABLE.S.pval.xlsx]

## Sheet: COR.TABLE.S.pval
	g__Prevotella	g__Succiniclasticum	unclassified	g__Coprococcus	g__Butyrivibrio	g__Treponema	g__CF231	g__YRC22	g__Pseudobutyrivibrio	g__Ruminococcus	g__Lachnospira	g__Anaerovibrio	g__Clostridium	g__Selenomonas	g__Fibrobacter	g__Schwartzia	g__Desulfovibrio	g__BF311	g__Shuttleworthia	g__Ruminobacter	g__Moryella	g__Succinivibrio	g__p.75.a5	g__Mogibacterium	g__Anaeroplasma	g__Oscillospira	g__Anaerostipes	g__Bulleidia	g__Dialister	g__SHD.231	DMI	DIM	OrganicAcids	pH	Isobutyrate	Isoval	Ammonia	TAA	Lactate	Acetate	Propionate	Butyrate	Valerate
g__Prevotella	NA	0.268573	2.22156e-09	0.363084	0.0564589	0.579214	0.32876	0.788557	0.0715959	0.892609	0.153069	0.595765	0.235748	0.858342	0.157682	0.257042	0.0200786	0.449516	0.523428	0.497472	0.460004	0.617189	0.0524608	0.296977	0.0669599	0.0438278	0.442985	0.338856	0.475671	0.074777	0.175273	0.291708	0.869492	0.305346	0.71616	0.95737	0.863248	0.234947	0.271335	0.835945	0.751461	0.407037	0.911008
g__Succiniclasticum	0.268573	NA	0.0813966	0.188026	0.203362	0.256997	0.0192599	8.48589e-05	0.00557437	0.00201545	0.815445	0.0974767	0.152347	0.0584913	0.112743	0.711823	0.287129	0.0145181	0.909836	0.0940973	0.24134	0.31068	0.168226	0.71923	0.311911	0.0670084	0.0104412	0.52767	0.566461	0.10639	0.487964	0.381775	0.460709	0.942265	0.706793	0.627821	0.573225	0.340149	0.563647	0.320225	0.151785	0.36078	0.0392795
unclassified	2.22156e-09	0.0813966	NA	0.420043	0.755601	0.360468	0.122792	0.121397	0.0145374	0.405814	0.522516	0.378803	0.420194	0.252782	0.0562252	0.138831	0.163468	0.113266	0.556439	0.344985	0.622534	0.29833	0.0363962	0.531435	0.0721454	0.00643009	0.0231686	0.180228	0.671825	0.451342	0.537932	0.620682	0.92751	0.606371	0.726971	0.683187	0.735557	0.854951	0.996417	0.592525	0.820243	0.361032	0.204457
g__Coprococcus	0.363084	0.188026	0.420043	NA	0.770954	0.633195	0.0121047	0.164276	0.751868	0.0423913	0.297054	0.0161266	0.045734	0.0156077	0.124291	0.276304	8.33049e-06	0.0562595	6.94296e-07	0.243367	0.0026998	0.922545	0.0269904	0.000670047	0.61452	0.000255856	0.745333	0.000320401	0.000398922	1.03321e-05	0.0323925	0.669271	0.000128573	0.000187249	0.752036	0.304984	0.200704	0.121531	0.435386	1.15496e-05	2.67497e-05	0.0082577	0.0216407
g__Butyrivibrio	0.0564589	0.203362	0.755601	0.770954	NA	0.00202251	0.327159	0.114078	0.69312	0.0786374	0.485554	0.254955	0.0540468	0.063908	0.0957985	0.209807	0.542051	0.26102	0.486752	0.555284	0.385544	0.772867	0.291545	0.503629	0.196022	0.496903	0.659713	0.0992012	0.435501	0.780991	0.0903178	0.00990144	0.967671	0.598819	0.860424	0.713755	0.165928	0.00410165	0.00525037	0.4252	0.790998	0.881064	0.419105
g__Treponema	0.579214	0.256997	0.360468	0.633195	0.00202251	NA	0.02292	0.0617377	0.856999	0.0868563	0.391226	0.723676	0.822513	0.972643	0.000497204	0.296048	0.489267	0.000157582	0.381225	0.874252	0.305981	0.183038	0.994019	0.557931	0.0810134	0.231659	0.378203	0.0787318	0.752481	0.692297	0.957592	0.18535	0.176228	0.999412	0.255895	0.0344238	0.638946	0.956366	0.929094	0.778179	0.443209	0.338405	0.855047
g__CF231	0.32876	0.0192599	0.122792	0.0121047	0.327159	0.02292	NA	1.18397e-09	0.0080114	0.214	0.555642	0.000483536	0.00161873	0.270309	1.43766e-06	0.211028	0.000220913	1.13199e-07	0.00225206	0.00808381	0.0247692	0.616984	0.00222826	0.0260256	0.0178604	1.01707e-07	0.0742412	0.00144335	0.00277647	0.00826142	0.470737	0.70312	0.0672982	0.00196336	0.154488	0.256536	0.230009	0.208794	0.41908	0.00165651	4.20838e-05	0.933537	0.0333565
g__YRC22	0.788557	8.48589e-05	0.121397	0.164276	0.114078	0.0617377	1.18397e-09	NA	0.00040763	0.010209	0.0936693	0.000458179	0.00193598	0.793046	0.00322723	0.0874616	0.051584	0.00019845	0.00331657	0.0044277	0.0140547	0.427412	0.0014477	0.126909	0.0118697	4.09703e-06	0.0757495	0.00241659	0.00805319	0.187466	0.354592	0.640224	0.339162	0.00989271	0.400766	0.690502	0.124426	0.127223	0.297638	0.00304222	0.000105876	0.697331	0.020782
g__Pseudobutyrivibrio	0.0715959	0.00557437	0.0145374	0.751868	0.69312	0.856999	0.0080114	0.00040763	NA	0.378739	0.000176878	0.00148926	9.01505e-05	0.553569	0.169774	0.313758	0.603372	0.261324	0.160983	4.69468e-05	0.770328	0.00811323	0.100569	0.977328	0.0433245	0.00874548	0.0152374	0.0309626	0.136381	0.541163	0.191323	0.713159	0.793446	0.106986	0.416769	0.380193	0.0967247	0.48318	0.469016	0.222524	0.0820395	0.427303	0.342071
g__Ruminococcus	0.892609	0.00201545	0.405814	0.0423913	0.0786374	0.0868563	0.214	0.010209	0.378739	NA	0.676946	0.0319046	0.603132	0.021528	0.36798	0.612909	0.545269	0.22868	0.91464	0.72998	0.338508	0.555609	0.488102	0.720213	0.053176	0.258896	0.475421	0.452556	0.93356	0.744694	0.639082	0.0985037	0.233997	0.890455	0.752421	0.204201	0.757829	0.795261	0.939312	0.781177	0.952206	0.386625	0.295571
g__Lachnospira	0.153069	0.815445	0.522516	0.297054	0.485554	0.391226	0.555642	0.0936693	0.000176878	0.676946	NA	0.414771	0.0254599	0.947552	0.976512	0.102003	0.94811	0.446701	0.969271	0.174115	0.595292	0.15848	0.324292	0.84684	0.0673437	0.41382	0.663781	0.760017	0.933867	0.723948	0.124518	0.398452	0.650671	0.331295	0.56809	0.0729172	0.127179	0.765972	0.652676	0.637109	0.80883	0.270222	0.451362
g__Anaerovibrio	0.595765	0.0974767	0.378803	0.0161266	0.254955	0.723676	0.000483536	0.000458179	0.00148926	0.0319046	0.414771	NA	0.00081313	0.664705	0.0948531	0.678554	0.024968	0.0356672	0.00171072	0.0257897	0.00226874	0.0346052	0.086949	0.0668154	0.0532583	0.0012404	0.381211	0.000528987	0.000337043	0.0316267	0.676344	0.0570255	0.038605	0.00400636	0.777615	0.425407	0.175844	0.0815807	0.223635	0.00245316	0.000409313	0.85735	0.0107062
g__Clostridium	0.235748	0.152347	0.420194	0.045734	0.0540468	0.822513	0.00161873	0.00193598	9.01505e-05	0.603132	0.0254599	0.00081313	NA	0.00467476	0.184922	1.20921e-05	0.000988428	0.0277073	9.31743e-05	0.000402236	0.000604848	0.869802	0.000102739	0.0306914	0.186546	0.000141946	0.180292	0.00206154	0.0016457	0.0638241	0.50975	0.86315	0.0232947	8.66081e-08	0.272695	0.0583272	0.197512	0.977935	0.558939	0.000617327	4.95916e-06	0.367297	0.0410036
g__Selenomonas	0.858342	0.0584913	0.252782	0.0156077	0.063908	0.972643	0.270309	0.793046	0.553569	0.021528	0.947552	0.664705	0.00467476	NA	0.730342	0.000259507	0.00277087	0.339601	0.00144017	0.201393	0.0794498	0.0445637	0.0325117	0.0682147	0.884022	0.165697	0.293443	0.162868	0.124652	0.104031	0.263461	0.503207	0.0130309	5.34879e-05	0.770873	0.10318	0.506933	0.874477	0.310044	0.0169838	0.0035509	0.107816	0.857288
g__Fibrobacter	0.157682	0.112743	0.0562252	0.124291	0.0957985	0.000497204	1.43766e-06	0.00322723	0.169774	0.36798	0.976512	0.0948531	0.184922	0.730342	NA	0.983645	0.00332518	3.328e-07	0.0588107	0.22483	0.860426	0.708199	0.0605251	0.197802	0.134119	0.000319217	0.119413	0.00257751	0.0835871	0.0408605	0.362169	0.404816	0.544296	0.0870276	0.180467	0.523055	0.704966	0.578452	0.932145	0.0789524	0.0249188	0.925093	0.120295
g__Schwartzia	0.257042	0.711823	0.138831	0.276304	0.209807	0.296048	0.211028	0.0874616	0.313758	0.612909	0.102003	0.678554	1.20921e-05	0.000259507	0.983645	NA	0.0311541	0.38616	0.00225244	0.133094	0.00396617	0.238002	0.000430997	0.122042	0.979317	0.051373	0.617044	0.0637086	0.00896732	0.254011	0.207927	0.691511	0.00595583	5.55278e-05	0.174862	0.0197568	0.126565	0.637426	0.947796	0.00196861	0.000185458	0.254229	0.227451
g__Desulfovibrio	0.0200786	0.287129	0.163468	8.33049e-06	0.542051	0.489267	0.000220913	0.051584	0.603372	0.545269	0.94811	0.024968	0.000988428	0.00277087	0.00332518	0.0311541	NA	0.000833435	9.34791e-05	0.601898	0.00394889	0.442057	8.18253e-05	0.00304394	0.560786	4.52909e-05	0.733974	0.00368294	0.0081018	7.69538e-08	0.315709	0.524107	0.000812447	5.94095e-06	0.171391	0.0996798	0.74705	0.647388	0.870318	0.00118865	0.000137498	0.157719	0.143092
g__BF311	0.449516	0.0145181	0.113266	0.0562595	0.26102	0.000157582	1.13199e-07	0.00019845	0.261324	0.22868	0.446701	0.0356672	0.0277073	0.339601	3.328e-07	0.38616	0.000833435	NA	0.0119507	0.669723	0.0115558	0.280093	0.00599651	0.0253463	0.310606	4.3075e-05	0.311074	0.00496857	0.0602484	0.00250396	0.0548364	0.587936	0.153242	0.0126821	0.950241	0.77658	0.901606	0.255488	0.511298	0.00280952	0.000180056	0.880167	0.0204132
g__Shuttleworthia	0.523428	0.909836	0.556439	6.94296e-07	0.486752	0.381225	0.00225206	0.00331657	0.160983	0.91464	0.969271	0.00171072	9.31743e-05	0.00144017	0.0588107	0.00225244	9.34791e-05	0.0119507	NA	0.0179739	0.000830146	0.870973	0.00169948	0.0116059	0.142057	3.97245e-05	0.307893	5.16995e-11	2.20422e-08	0.00113187	0.0451606	0.548625	3.46356e-05	7.83808e-10	0.893857	0.290125	0.0452318	0.118939	0.482871	4.27265e-09	3.34649e-10	0.00758987	0.0104474
g__Ruminobacter	0.497472	0.0940973	0.344985	0.243367	0.555284	0.874252	0.00808381	0.0044277	4.69468e-05	0.72998	0.174115	0.0257897	0.000402236	0.201393	0.22483	0.133094	0.601898	0.669723	0.0179739	NA	0.941442	0.0416113	0.13353	0.896592	0.296548	0.0188232	0.00822504	0.0317961	0.0347307	0.798128	0.99687	0.314224	0.265592	0.0062806	0.12117	0.0795118	0.0164464	0.550696	0.470462	0.0268193	0.0165061	0.514239	0.151754
g__Moryella	0.460004	0.24134	0.622534	0.0026998	0.385544	0.305981	0.0247692	0.0140547	0.770328	0.338508	0.595292	0.00226874	0.000604848	0.0794498	0.860426	0.00396617	0.00394889	0.0115558	0.000830146	0.941442	NA	0.275261	0.00095669	0.000239209	0.933425	0.00286467	0.440992	0.0963297	0.00206589	0.00111179	0.0217894	0.57379	0.00474571	0.000186166	0.909155	0.594764	0.825445	0.524868	0.903552	0.000311332	9.20125e-06	0.267631	0.0116652
g__Succinivibrio	0.617189	0.31068	0.29833	0.922545	0.772867	0.183038	0.616984	0.427412	0.00811323	0.555609	0.15848	0.0346052	0.869802	0.0445637	0.708199	0.238002	0.442057	0.280093	0.870973	0.0416113	0.275261	NA	0.283863	0.11028	0.369548	0.550424	0.16034	0.470977	0.276969	0.0960688	0.165871	0.0163952	0.681326	0.630604	0.218396	0.298243	0.156117	0.402322	0.390908	0.910324	0.66583	0.98501	0.981609
g__p.75.a5	0.0524608	0.168226	0.0363962	0.0269904	0.291545	0.994019	0.00222826	0.0014477	0.100569	0.488102	0.324292	0.086949	0.000102739	0.0325117	0.0605251	0.000430997	8.18253e-05	0.00599651	0.00169948	0.13353	0.00095669	0.283863	NA	1.11743e-05	0.183626	6.28187e-06	0.495849	0.0733317	0.00941881	0.00234543	0.0440145	0.300092	0.00430696	8.02457e-06	0.236802	0.0768	0.651192	0.977633	0.444199	0.00484423	0.00017153	0.432877	0.0683218
g__Mogibacterium	0.296977	0.71923	0.531435	0.000670047	0.503629	0.557931	0.0260256	0.126909	0.977328	0.720213	0.84684	0.0668154	0.0306914	0.0682147	0.197802	0.122042	0.00304394	0.0253463	0.0116059	0.896592	0.000239209	0.11028	1.11743e-05	NA	0.439518	0.00079009	0.2111	0.334981	0.00646681	0.000132468	0.00487067	0.459774	0.00156568	0.00204424	0.823861	0.17307	0.866615	0.43479	0.941563	0.00842653	0.00390837	0.206831	0.0773872
g__Anaeroplasma	0.0669599	0.311911	0.0721454	0.61452	0.196022	0.0810134	0.0178604	0.0118697	0.0433245	0.053176	0.0673437	0.0532583	0.186546	0.884022	0.134119	0.979317	0.560786	0.310606	0.142057	0.296548	0.933425	0.369548	0.183626	0.439518	NA	0.0606188	0.4874	0.105452	0.169876	0.706922	0.398015	0.554605	0.804974	0.0957424	0.856772	0.285836	0.203773	0.400558	0.619646	0.710749	0.372619	0.24895	0.720082
g__Oscillospira	0.0438278	0.0670084	0.00643009	0.000255856	0.496903	0.231659	1.01707e-07	4.09703e-06	0.00874548	0.258896	0.41382	0.0012404	0.000141946	0.165697	0.000319217	0.051373	4.52909e-05	4.3075e-05	3.97245e-05	0.0188232	0.00286467	0.550424	6.28187e-06	0.00079009	0.0606188	NA	0.165474	7.87453e-05	0.016355	0.000214443	0.036911	0.94903	0.00544957	2.14246e-05	0.179027	0.136636	0.0775739	0.149616	0.40995	7.76978e-05	5.54578e-06	0.343175	0.00126517
g__Anaerostipes	0.442985	0.0104412	0.0231686	0.745333	0.659713	0.378203	0.0742412	0.0757495	0.0152374	0.475421	0.663781	0.381211	0.180292	0.293443	0.119413	0.617044	0.733974	0.311074	0.307893	0.00822504	0.440992	0.16034	0.495849	0.2111	0.4874	0.165474	NA	0.0597292	0.154732	0.685819	0.422434	0.246852	0.539416	0.790474	0.131954	0.867731	0.174228	0.830079	0.975327	0.114588	0.227036	0.104757	0.00526265
g__Bulleidia	0.338856	0.52767	0.180228	0.000320401	0.0992012	0.0787318	0.00144335	0.00241659	0.0309626	0.452556	0.760017	0.000528987	0.00206154	0.162868	0.00257751	0.0637086	0.00368294	0.00496857	5.16995e-11	0.0317961	0.0963297	0.470977	0.0733317	0.334981	0.105452	7.87453e-05	0.0597292	NA	1.18542e-05	0.0249269	0.335341	0.311767	0.00686952	0.000138032	0.945457	0.840704	0.160089	0.164322	0.368982	3.26507e-06	7.75539e-07	0.0497066	0.0204096
g__Dialister	0.475671	0.566461	0.671825	0.000398922	0.435501	0.752481	0.00277647	0.00805319	0.136381	0.93356	0.933867	0.000337043	0.0016457	0.124652	0.0835871	0.00896732	0.0081018	0.0602484	2.20422e-08	0.0347307	0.00206589	0.276969	0.00941881	0.00646681	0.169876	0.016355	0.154732	1.18542e-05	NA	0.0434485	0.484412	0.442595	0.000489259	8.39832e-05	0.889819	0.307399	0.377791	0.141982	0.387799	2.52056e-05	9.26681e-07	0.213779	0.1016
g__SHD.231	0.074777	0.10639	0.451342	1.03321e-05	0.780991	0.692297	0.00826142	0.187466	0.541163	0.744694	0.723948	0.0316267	0.0638241	0.104031	0.0408605	0.254011	7.69538e-08	0.00250396	0.00113187	0.798128	0.00111179	0.0960688	0.00234543	0.000132468	0.706922	0.000214443	0.685819	0.0249269	0.0434485	NA	0.112489	0.156204	0.000746731	0.000312489	0.943393	0.514009	0.801217	0.403284	0.709812	0.00407409	0.00229716	0.166475	0.088645
DMI	0.175273	0.487964	0.537932	0.0323925	0.0903178	0.957592	0.470737	0.354592	0.191323	0.639082	0.124518	0.676344	0.50975	0.263461	0.362169	0.207927	0.315709	0.0548364	0.0451606	0.99687	0.0217894	0.165871	0.0440145	0.00487067	0.398015	0.036911	0.422434	0.335341	0.484412	0.112489	NA	0.085039	0.0106278	0.0278877	0.370887	0.147697	0.0870459	0.0744945	0.292064	0.00251798	0.0230963	0.00749777	0.00208476
DIM	0.291708	0.381775	0.620682	0.669271	0.00990144	0.18535	0.70312	0.640224	0.713159	0.0985037	0.398452	0.0570255	0.86315	0.503207	0.404816	0.691511	0.524107	0.587936	0.548625	0.314224	0.57379	0.0163952	0.300092	0.459774	0.554605	0.94903	0.246852	0.311767	0.442595	0.156204	0.085039	NA	0.242708	0.977319	0.0274447	0.0863999	0.0057268	0.0551014	0.139088	0.213844	0.716661	0.113189	0.0222906
OrganicAcids	0.869492	0.460709	0.92751	0.000128573	0.967671	0.176228	0.0672982	0.339162	0.793446	0.233997	0.650671	0.038605	0.0232947	0.0130309	0.544296	0.00595583	0.000812447	0.153242	3.46356e-05	0.265592	0.00474571	0.681326	0.00430696	0.00156568	0.804974	0.00544957	0.539416	0.00686952	0.000489259	0.000746731	0.0106278	0.242708	NA	1.27856e-06	0.025752	0.000101566	0.00865842	0.00637107	0.0749907	2.45917e-07	3.7835e-05	0.000363439	0.00296619
pH	0.305346	0.942265	0.606371	0.000187249	0.598819	0.999412	0.00196336	0.00989271	0.106986	0.890455	0.331295	0.00400636	8.66081e-08	5.34879e-05	0.0870276	5.55278e-05	5.94095e-06	0.0126821	7.83808e-10	0.0062806	0.000186166	0.630604	8.02457e-06	0.00204424	0.0957424	2.14246e-05	0.790474	0.000138032	8.39832e-05	0.000312489	0.0278877	0.977319	1.27856e-06	NA	0.36427	0.00896654	0.0181085	0.175952	0.625914	2.73983e-07	8.62466e-09	0.0291739	0.0171263
Isobutyrate	0.71616	0.706793	0.726971	0.752036	0.860424	0.255895	0.154488	0.400766	0.416769	0.752421	0.56809	0.777615	0.272695	0.770873	0.180467	0.174862	0.171391	0.950241	0.893857	0.12117	0.909155	0.218396	0.236802	0.823861	0.856772	0.179027	0.131954	0.945457	0.889819	0.943393	0.370887	0.0274447	0.025752	0.36427	NA	4.13204e-09	0.01508	0.870146	0.502063	0.326541	0.552528	0.0769389	0.0157868
Isoval	0.95737	0.627821	0.683187	0.304984	0.713755	0.0344238	0.256536	0.690502	0.380193	0.204201	0.0729172	0.425407	0.0583272	0.10318	0.523055	0.0197568	0.0996798	0.77658	0.290125	0.0795118	0.594764	0.298243	0.0768	0.17307	0.285836	0.136636	0.867731	0.840704	0.307399	0.514009	0.147697	0.0863999	0.000101566	0.00896654	4.13204e-09	NA	0.000509244	0.194771	0.601966	0.105736	0.237546	0.0990895	0.11227
Ammonia	0.863248	0.573225	0.735557	0.200704	0.165928	0.638946	0.230009	0.124426	0.0967247	0.757829	0.127179	0.175844	0.197512	0.506933	0.704966	0.126565	0.74705	0.901606	0.0452318	0.0164464	0.825445	0.156117	0.651192	0.866615	0.203773	0.0775739	0.174228	0.160089	0.377791	0.801217	0.0870459	0.0057268	0.00865842	0.0181085	0.01508	0.000509244	NA	5.89809e-05	0.00722633	0.00123999	0.0807995	0.00105445	0.000666257
TAA	0.234947	0.340149	0.854951	0.121531	0.00410165	0.956366	0.208794	0.127223	0.48318	0.795261	0.765972	0.0815807	0.977935	0.874477	0.578452	0.637426	0.647388	0.255488	0.118939	0.550696	0.524868	0.402322	0.977633	0.43479	0.400558	0.149616	0.830079	0.164322	0.141982	0.403284	0.0744945	0.0551014	0.00637107	0.175952	0.870146	0.194771	5.89809e-05	NA	1.29452e-13	0.000932751	0.069059	0.125447	0.103186
Lactate	0.271335	0.563647	0.996417	0.435386	0.00525037	0.929094	0.41908	0.297638	0.469016	0.939312	0.652676	0.223635	0.558939	0.310044	0.932145	0.947796	0.870318	0.511298	0.482871	0.470462	0.903552	0.390908	0.444199	0.941563	0.619646	0.40995	0.975327	0.368982	0.387799	0.709812	0.292064	0.139088	0.0749907	0.625914	0.502063	0.601966	0.00722633	1.29452e-13	NA	0.0353921	0.431329	0.670064	0.694476
Acetate	0.835945	0.320225	0.592525	1.15496e-05	0.4252	0.778179	0.00165651	0.00304222	0.222524	0.781177	0.637109	0.00245316	0.000617327	0.0169838	0.0789524	0.00196861	0.00118865	0.00280952	4.27265e-09	0.0268193	0.000311332	0.910324	0.00484423	0.00842653	0.710749	7.76978e-05	0.114588	3.26507e-06	2.52056e-05	0.00407409	0.00251798	0.213844	2.45917e-07	2.73983e-07	0.326541	0.105736	0.00123999	0.000932751	0.0353921	NA	1.44329e-14	2.69899e-05	2.269e-06
Propionate	0.751461	0.151785	0.820243	2.67497e-05	0.790998	0.443209	4.20838e-05	0.000105876	0.0820395	0.952206	0.80883	0.000409313	4.95916e-06	0.0035509	0.0249188	0.000185458	0.000137498	0.000180056	3.34649e-10	0.0165061	9.20125e-06	0.66583	0.00017153	0.00390837	0.372619	5.54578e-06	0.227036	7.75539e-07	9.26681e-07	0.00229716	0.0230963	0.716661	3.7835e-05	8.62466e-09	0.552528	0.237546	0.0807995	0.069059	0.431329	1.44329e-14	NA	0.0291237	0.000234187
Butyrate	0.407037	0.36078	0.361032	0.0082577	0.881064	0.338405	0.933537	0.697331	0.427303	0.386625	0.270222	0.85735	0.367297	0.107816	0.925093	0.254229	0.157719	0.880167	0.00758987	0.514239	0.267631	0.98501	0.432877	0.206831	0.24895	0.343175	0.104757	0.0497066	0.213779	0.166475	0.00749777	0.113189	0.000363439	0.0291739	0.0769389	0.0990895	0.00105445	0.125447	0.670064	2.69899e-05	0.0291237	NA	4.61437e-05
Valerate	0.911008	0.0392795	0.204457	0.0216407	0.419105	0.855047	0.0333565	0.020782	0.342071	0.295571	0.451362	0.0107062	0.0410036	0.857288	0.120295	0.227451	0.143092	0.0204132	0.0104474	0.151754	0.0116652	0.981609	0.0683218	0.0773872	0.720082	0.00126517	0.00526265	0.0204096	0.1016	0.088645	0.00208476	0.0222906	0.00296619	0.0171263	0.0157868	0.11227	0.000666257	0.103186	0.694476	2.269e-06	0.000234187	4.61437e-05	NA

## Sheet: BTW.GENERA & SCFA
	DMI	DIM	OrganicAcids	pH	Isobutyrate	Isoval	Ammonia	TAA	Lactate	Acetate	Propionate	Butyrate	Valerate
Anaeroplasma	0.398015	0.554605	0.804974	0.0957424	0.856772	0.285836	0.203773	0.400558	0.619646	0.710749	0.372619	0.24895	0.720082
Anaeroplasma	0.147431	-0.103362	-0.0432889	0.286051	-0.0316493	-0.185573	-0.220165	-0.146647	-0.0868955	0.0649788	-0.15543	0.200166	0.0627926
Anaerostipes	0.422434	0.246852	0.539416	0.790474	0.131954	0.867731	0.174228	0.830079	0.975327	0.114588	0.227036	0.104757	0.00526265
Anaerostipes	0.140013	-0.201038	-0.107331	0.046578	-0.259675	-0.0292053	-0.234972	-0.0376278	-0.00542479	0.271537	-0.209528	-0.278862	-0.461492
Anaerovibrio	0.676344	0.0570255	0.038605	0.00400636	0.777615	0.425407	0.175844	0.0815807	0.223635	0.00245316	0.000409313	0.85735	0.0107062
Anaerovibrio	-0.0731243	-0.3247	-0.351151	0.474172	-0.0495078	-0.139126	-0.234118	-0.29847	-0.211035	0.495844	-0.564714	-0.0315202	-0.426082
BF311	0.0548364	0.587936	0.153242	0.0126821	0.950241	0.77658	0.901606	0.255488	0.511298	0.00280952	0.000180056	0.880167	0.0204132
BF311	-0.327449	-0.0948228	-0.246614	0.417071	-0.0109454	0.0497443	-0.0216827	-0.19748	-0.114825	0.489989	-0.591924	-0.0264385	-0.390407
Bulleidia	0.335341	0.311767	0.00686952	0.000138032	0.945457	0.840704	0.160089	0.164322	0.368982	3.26507e-06	7.75539e-07	0.0497066	0.0204096
Bulleidia	0.167781	0.176031	0.448631	-0.600237	0.0119992	0.0352435	0.242696	0.240334	0.156602	-0.697176	0.726549	0.334248	0.390417
Butyrivibrio	0.0903178	0.00990144	0.967671	0.598819	0.860424	0.713755	0.165928	0.00410165	0.00525037	0.4252	0.790998	0.881064	0.419105
Butyrivibrio	0.29063	0.430162	0.00710881	0.0920819	-0.0308343	-0.0642735	0.23945	0.473098	0.461603	-0.139187	0.0464588	-0.026239	0.141009
CF231	0.470737	0.70312	0.0672982	0.00196336	0.154488	0.256536	0.230009	0.208794	0.41908	0.00165651	4.20838e-05	0.933537	0.0333565
CF231	-0.126008	-0.0667727	-0.312819	0.50524	-0.245892	-0.197054	-0.208223	-0.217801	-0.141017	0.512236	-0.634783	0.0146268	-0.360556
Clostridium	0.50975	0.86315	0.0232947	8.66081e-08	0.272695	0.0583272	0.197512	0.977935	0.558939	0.000617327	4.95916e-06	0.367297	0.0410036
Clostridium	-0.115243	0.0302262	-0.38263	0.765136	-0.190622	-0.323106	-0.223171	0.00485122	0.102238	0.550156	-0.687932	-0.157147	-0.347195
Coprococcus	0.0323925	0.669271	0.000128573	0.000187249	0.752036	0.304984	0.200704	0.121531	0.435386	1.15496e-05	2.67497e-05	0.0082577	0.0216407
Coprococcus	0.362413	-0.074817	0.60242	-0.590679	0.0553764	0.178477	0.221631	0.266644	0.136175	-0.668155	0.646942	0.439457	0.38699
Desulfovibrio	0.315709	0.524107	0.000812447	5.94095e-06	0.171391	0.0996798	0.74705	0.647388	0.870318	0.00118865	0.000137498	0.157719	0.143092
Desulfovibrio	-0.174626	0.111387	-0.540041	0.683831	-0.236485	-0.28285	-0.0565271	-0.0800983	0.0286291	0.525484	-0.600357	-0.244039	-0.252664
Dialister	0.484412	0.442595	0.000489259	8.39832e-05	0.889819	0.307399	0.377791	0.141982	0.387799	2.52056e-05	9.26681e-07	0.213779	0.1016
Dialister	0.122184	0.134066	0.558475	-0.615186	0.0242953	0.177602	0.153776	0.253344	0.150612	-0.648499	0.723101	0.215493	0.281324
Fibrobacter	0.362169	0.404816	0.544296	0.0870276	0.180467	0.523055	0.704966	0.578452	0.932145	0.0789524	0.0249188	0.925093	0.120295
Fibrobacter	-0.158815	-0.14534	-0.10605	0.29351	-0.231706	-0.111667	-0.066338	-0.0972297	-0.0149339	0.300955	-0.378593	-0.0164902	-0.267499
Lachnospira	0.124518	0.398452	0.650671	0.331295	0.56809	0.0729172	0.127179	0.765972	0.652676	0.637109	0.80883	0.270222	0.451362
Lachnospira	0.264603	0.147296	0.0793016	0.169171	-0.0998795	-0.306914	-0.262815	-0.0521721	-0.0788159	-0.0826029	0.0424167	0.19159	0.131527
Mogibacterium	0.00487067	0.459774	0.00156568	0.00204424	0.823861	0.17307	0.866615	0.43479	0.941563	0.00842653	0.00390837	0.206831	0.0773872
Mogibacterium	-0.465139	0.129115	-0.514524	0.503557	-0.0390262	-0.235588	-0.0294539	-0.13635	-0.0128573	0.438433	-0.4753	-0.218721	-0.302465
Moryella	0.0217894	0.57379	0.00474571	0.000186166	0.909155	0.594764	0.825445	0.524868	0.903552	0.000311332	9.20125e-06	0.267631	0.0116652
Moryella	-0.386587	0.0984192	-0.466355	0.590864	0.020012	-0.0931005	-0.0386698	-0.111184	0.0212519	0.574048	-0.673621	-0.19261	-0.421547
Oscillospira	0.036911	0.94903	0.00544957	2.14246e-05	0.179027	0.136636	0.0775739	0.149616	0.40995	7.76978e-05	5.54578e-06	0.343175	0.00126517
Oscillospira	-0.354066	0.0112121	-0.459835	0.65271	-0.232453	-0.256676	-0.302284	-0.248742	-0.143774	0.61746	-0.685402	-0.165119	-0.523034
p.75.a5	0.0440145	0.300092	0.00430696	8.02457e-06	0.236802	0.0768	0.651192	0.977633	0.444199	0.00484423	0.00017153	0.432877	0.0683218
p.75.a5	-0.342485	0.180263	-0.470854	0.676858	-0.205283	-0.303038	-0.0791753	-0.0049177	0.1336	0.465394	-0.593459	-0.136914	-0.311715
Prevotella	0.175273	0.291708	0.869492	0.305346	0.71616	0.95737	0.863248	0.234947	0.271335	0.835945	0.751461	0.407037	0.911008
Prevotella	-0.23442	-0.183366	0.0288132	-0.178346	0.0637101	0.0093758	-0.0302044	-0.20608	-0.191154	0.0363106	-0.0555091	0.144661	0.0196023
Pseudobutyrivibrio	0.191323	0.713159	0.793446	0.106986	0.416769	0.380193	0.0967247	0.48318	0.469016	0.222524	0.0820395	0.427303	0.342071
Pseudobutyrivibrio	0.226208	-0.0644133	0.0459025	0.277157	-0.141711	-0.153012	-0.285243	-0.122526	-0.126493	0.211531	-0.298042	0.138562	-0.165492
Ruminobacter	0.99687	0.314224	0.265592	0.0062806	0.12117	0.0795118	0.0164464	0.550696	0.470462	0.0268193	0.0165061	0.514239	0.151754
Ruminobacter	0.000688168	-0.175154	-0.193418	0.453012	-0.266893	-0.300421	-0.402766	-0.104378	-0.126085	0.374135	-0.402563	-0.114031	-0.247483
Ruminococcus	0.639082	0.0985037	0.233997	0.890455	0.752421	0.204201	0.757829	0.795261	0.939312	0.781177	0.952206	0.386625	0.295571
Ruminococcus	-0.0821208	-0.283796	0.20649	-0.0241541	0.0552877	0.219962	0.0540424	0.0454903	0.0133536	-0.0486949	0.0105126	0.150981	-0.181929
Schwartzia	0.207927	0.691511	0.00595583	5.55278e-05	0.174862	0.0197568	0.126565	0.637426	0.947796	0.00196861	0.000185458	0.254229	0.227451
Schwartzia	0.218207	-0.0695157	0.45558	-0.627079	0.234637	0.392305	0.263225	0.0825253	-0.0114839	-0.505129	0.590985	0.197994	0.209345
Selenomonas	0.263461	0.503207	0.0130309	5.34879e-05	0.770873	0.10318	0.506933	0.874477	0.310044	0.0169838	0.0035509	0.107816	0.857288
Selenomonas	0.194266	-0.117018	0.415605	-0.628132	0.0510492	0.280085	0.116006	-0.0277035	-0.176649	-0.400955	0.479635	0.276529	0.0315341
SHD.231	0.112489	0.156204	0.000746731	0.000312489	0.943393	0.514009	0.801217	0.403284	0.709812	0.00407409	0.00229716	0.166475	0.088645
SHD.231	-0.27306	0.244904	-0.543182	0.573923	0.0124541	-0.114093	-0.0441395	-0.145809	-0.0651987	0.473406	-0.498643	-0.23915	-0.292084
Shuttleworthia	0.0451606	0.548625	3.46356e-05	7.83808e-10	0.893857	0.290125	0.0452318	0.118939	0.482871	4.27265e-09	3.34649e-10	0.00758987	0.0104474
Shuttleworthia	0.340761	0.104918	0.640074	-0.828795	0.0233997	0.183958	0.340655	0.268445	0.122612	-0.808388	0.838126	0.443691	0.427365
Succiniclasticum	0.487964	0.381775	0.460709	0.942265	0.706793	0.627821	0.573225	0.340149	0.563647	0.320225	0.151785	0.36078	0.0392795
Succiniclasticum	0.1212	0.152511	-0.128849	-0.0127025	0.0659082	-0.08488	0.0985638	0.166143	0.101023	-0.173028	0.247465	-0.159269	0.350019
Succinivibrio	0.165871	0.0163952	0.681326	0.630604	0.218396	0.298243	0.156117	0.402322	0.390908	0.910324	0.66583	0.98501	0.981609
Succinivibrio	0.239481	-0.402942	0.0719358	-0.0841961	-0.213387	-0.180942	-0.244955	-0.146104	-0.149639	-0.0197534	0.0756431	-0.00329559	-0.00404329
Treponema	0.957592	0.18535	0.176228	0.999412	0.255895	0.0344238	0.638946	0.956366	0.929094	0.778179	0.443209	0.338405	0.855047
Treponema	-0.00932683	-0.229205	0.233917	0.000129182	0.197314	0.358551	0.082154	0.00959676	-0.0156072	0.0493791	-0.133888	0.166736	-0.0320344
unclassified	0.537932	0.620682	0.92751	0.606371	0.726971	0.683187	0.735557	0.854951	0.996417	0.592525	0.820243	0.361032	0.204457
unclassified	0.107722	0.0866395	-0.0159567	0.0901926	-0.0611852	0.0714926	-0.0591885	-0.032056	-0.00078756	0.0936643	-0.039841	-0.159186	-0.219841
YRC22	0.354592	0.640224	0.339162	0.00989271	0.400766	0.690502	0.124426	0.127223	0.297638	0.00304222	0.000105876	0.697331	0.020782
YRC22	-0.161305	-0.0818422	-0.166478	0.430208	-0.146583	-0.0697549	-0.264665	-0.262785	-0.181165	0.486507	-0.60831	0.0681387	-0.389363

## Sheet: WITHIN.SCFA
	DMI	DIM	OrganicAcids	pH	Isobutyrate	Isoval	Ammonia	TAA	Lactate	Acetate	Propionate	Butyrate	Valerate
Acetate	0.00251798	0.213844	2.45917e-07	2.73983e-07	0.326541	0.105736	0.00123999	0.000932751	0.0353921	NA	1.44329e-14	2.69899e-05	2.269e-06
Acetate	-0.494726	-0.215463	-0.747615	0.745716	-0.170818	-0.27811	-0.523826	-0.534834	-0.356774	1	-0.915082	-0.646707	-0.704956
Ammonia	0.0870459	0.0057268	0.00865842	0.0181085	0.01508	0.000509244	NA	5.89809e-05	0.00722633	0.00123999	0.0807995	0.00105445	0.000666257
Ammonia	0.293494	0.457465	0.437055	-0.397314	0.407606	0.557058	1	0.625375	0.446132	-0.523826	0.299202	0.530138	0.547379
Butyrate	0.00749777	0.113189	0.000363439	0.0291739	0.0769389	0.0990895	0.00105445	0.125447	0.670064	2.69899e-05	0.0291237	NA	4.61437e-05
Butyrate	0.4443	0.27255	0.568803	-0.36896	0.302902	0.283324	0.530138	0.263975	0.0746269	-0.646707	0.369066	1	0.632247
DIM	0.085039	NA	0.242708	0.977319	0.0274447	0.0863999	0.0057268	0.0551014	0.139088	0.213844	0.716661	0.113189	0.0222906
DIM	0.295292	1	0.202774	-0.00498666	0.372725	0.29407	0.457465	0.327111	0.255136	-0.215463	0.0635929	0.27255	0.385245
DMI	NA	0.085039	0.0106278	0.0278877	0.370887	0.147697	0.0870459	0.0744945	0.292064	0.00251798	0.0230963	0.00749777	0.00208476
DMI	1	0.295292	0.426468	-0.371742	0.155987	0.249882	0.293494	0.305321	0.183233	-0.494726	0.38314	0.4443	0.502735
Isobutyrate	0.370887	0.0274447	0.025752	0.36427	NA	4.13204e-09	0.01508	0.870146	0.502063	0.326541	0.552528	0.0769389	0.0157868
Isobutyrate	0.155987	0.372725	0.376605	-0.15813	1	0.808816	0.407606	-0.0286675	-0.11733	-0.170818	0.103901	0.302902	0.405059
Isoval	0.147697	0.0863999	0.000101566	0.00896654	4.13204e-09	NA	0.000509244	0.194771	0.601966	0.105736	0.237546	0.0990895	0.11227
Isoval	0.249882	0.29407	0.609555	-0.435272	0.808816	1	0.557058	0.224508	0.0912935	-0.27811	0.204965	0.283324	0.27322
Lactate	0.292064	0.139088	0.0749907	0.625914	0.502063	0.601966	0.00722633	1.29452e-13	NA	0.0353921	0.431329	0.670064	0.694476
Lactate	0.183233	0.255136	0.304825	-0.0853492	-0.11733	0.0912935	0.446132	0.902448	1	-0.356774	0.13737	0.0746269	0.0688137
OrganicAcids	0.0106278	0.242708	NA	1.27856e-06	0.025752	0.000101566	0.00865842	0.00637107	0.0749907	2.45917e-07	3.7835e-05	0.000363439	0.00296619
OrganicAcids	0.426468	0.202774	1	-0.716736	0.376605	0.609555	0.437055	0.452316	0.304825	-0.747615	0.637686	0.568803	0.487618
pH	0.0278877	0.977319	1.27856e-06	NA	0.36427	0.00896654	0.0181085	0.175952	0.625914	2.73983e-07	8.62466e-09	0.0291739	0.0171263
pH	-0.371742	-0.00498666	-0.716736	1	-0.15813	-0.435272	-0.397314	-0.234062	-0.0853492	0.745716	-0.799158	-0.36896	-0.400483
Propionate	0.0230963	0.716661	3.7835e-05	8.62466e-09	0.552528	0.237546	0.0807995	0.069059	0.431329	1.44329e-14	NA	0.0291237	0.000234187
Propionate	0.38314	0.0635929	0.637686	-0.799158	0.103901	0.204965	0.299202	0.310929	0.13737	-0.915082	1	0.369066	0.583473
TAA	0.0744945	0.0551014	0.00637107	0.175952	0.870146	0.194771	5.89809e-05	NA	1.29452e-13	0.000932751	0.069059	0.125447	0.103186
TAA	0.305321	0.327111	0.452316	-0.234062	-0.0286675	0.224508	0.625375	1	0.902448	-0.534834	0.310929	0.263975	0.28008
Valerate	0.00208476	0.0222906	0.00296619	0.0171263	0.0157868	0.11227	0.000666257	0.103186	0.694476	2.269e-06	0.000234187	4.61437e-05	NA
Valerate	0.502735	0.385245	0.487618	-0.400483	0.405059	0.27322	0.547379	0.28008	0.0688137	-0.704956	0.583473	0.632247	1

## Sheet: WITHIN.GENERA
	Prevotella	Succiniclasticum	unclassified	Coprococcus	Butyrivibrio	Treponema	CF231	YRC22	Pseudobutyrivibrio	Ruminococcus	Lachnospira	Anaerovibrio	Clostridium	Selenomonas	Fibrobacter	Schwartzia	Desulfovibrio	BF311	Shuttleworthia	Ruminobacter	Moryella	Succinivibrio	p.75.a5	Mogibacterium	Anaeroplasma	Oscillospira	Anaerostipes	Bulleidia	Dialister	SHD.231
Anaeroplasma	0.0669599	0.311911	0.0721454	0.61452	0.196022	0.0810134	0.0178604	0.0118697	0.0433245	0.053176	0.0673437	0.0532583	0.186546	0.884022	0.134119	0.979317	0.560786	0.310606	0.142057	0.296548	0.933425	0.369548	0.183626	0.439518	NA	0.0606188	0.4874	0.105452	0.169876	0.706922	PVAL
Anaeroplasma	-0.313187	-0.17598	0.307704	0.0881651	-0.223896	0.299001	0.398101	0.420622	0.343541	0.329592	0.31277	0.329484	0.228599	-0.0255821	0.258279	-0.00454734	0.101761	0.176448	-0.253298	0.181567	0.0146516	0.156419	0.230083	0.134964	1	0.320365	-0.121356	-0.278327	-0.2373	-0.0658778	COR
Anaerostipes	0.442985	0.0104412	0.0231686	0.745333	0.659713	0.378203	0.0742412	0.0757495	0.0152374	0.475421	0.663781	0.381211	0.180292	0.293443	0.119413	0.617044	0.733974	0.311074	0.307893	0.00822504	0.440992	0.16034	0.495849	0.2111	0.4874	0.165474	NA	0.0597292	0.154732	0.685819	PVAL
Anaerostipes	-0.133953	-0.427397	0.382954	-0.0569238	-0.0771155	0.153645	0.305575	0.304071	0.40703	0.124692	0.0761358	0.152689	0.231797	0.182719	0.268114	-0.0875395	0.059556	0.17628	-0.177424	0.439658	-0.134534	0.242555	0.119028	-0.216729	-0.121356	0.239699	1	-0.321419	-0.245752	-0.0708665	COR
Anaerovibrio	0.595765	0.0974767	0.378803	0.0161266	0.254955	0.723676	0.000483536	0.000458179	0.00148926	0.0319046	0.414771	NA	0.00081313	0.664705	0.0948531	0.678554	0.024968	0.0356672	0.00171072	0.0257897	0.00226874	0.0346052	0.086949	0.0668154	0.0532583	0.0012404	0.381211	0.000528987	0.000337043	0.0316267
Anaerovibrio	-0.0928489	-0.284629	0.153454	-0.403868	-0.197697	0.0619534	0.55889	0.560784	0.516542	0.36337	0.142314	1	0.54001	0.0759136	0.286788	-0.0725967	0.378474	0.356277	-0.510921	0.376516	0.499171	0.358215	0.29358	0.313344	0.329484	0.523812	0.152689	-0.555706	-0.57137	0.363921
BF311	0.449516	0.0145181	0.113266	0.0562595	0.26102	0.000157582	1.13199e-07	0.00019845	0.261324	0.22868	0.446701	0.0356672	0.0277073	0.339601	3.328e-07	0.38616	0.000833435	NA	0.0119507	0.669723	0.0115558	0.280093	0.00599651	0.0253463	0.310606	4.3075e-05	0.311074	0.00496857	0.0602484	0.00250396
BF311	-0.13206	-0.409704	0.272493	-0.325652	-0.195243	0.596123	0.760778	0.588824	0.195121	0.208805	-0.132874	0.356277	0.372141	-0.166329	0.742256	-0.151127	0.539086	1	-0.420258	0.0747087	0.422048	-0.187761	0.455252	0.377566	0.176448	0.634144	0.17628	-0.464205	-0.320803	0.494966
Bulleidia	0.338856	0.52767	0.180228	0.000320401	0.0992012	0.0787318	0.00144335	0.00241659	0.0309626	0.452556	0.760017	0.000528987	0.00206154	0.162868	0.00257751	0.0637086	0.00368294	0.00496857	5.16995e-11	0.0317961	0.0963297	0.470977	0.0733317	0.334981	0.105452	7.87453e-05	0.0597292	NA	1.18542e-05	0.0249269
Bulleidia	0.166582	0.110438	-0.23183	0.573081	0.283234	-0.301166	-0.517799	-0.496486	-0.365253	-0.131183	-0.0535392	-0.555706	-0.503204	0.241141	-0.493721	0.316797	-0.477991	-0.464205	0.856721	-0.363585	-0.285567	-0.12594	-0.306493	-0.167905	-0.278327	-0.617069	-0.321419	1	0.667522	-0.378573
Butyrivibrio	0.0564589	0.203362	0.755601	0.770954	NA	0.00202251	0.327159	0.114078	0.69312	0.0786374	0.485554	0.254955	0.0540468	0.063908	0.0957985	0.209807	0.542051	0.26102	0.486752	0.555284	0.385544	0.772867	0.291545	0.503629	0.196022	0.496903	0.659713	0.0992012	0.435501	0.780991
Butyrivibrio	-0.325403	0.220361	0.0545551	0.0510308	1	-0.504003	-0.170603	-0.271905	0.0691347	-0.301257	0.121867	-0.197697	0.328461	-0.316572	-0.286005	-0.217329	0.106639	-0.195243	0.121535	0.103185	0.151321	-0.050593	0.183427	0.116903	-0.223896	-0.11874	-0.0771155	0.283234	0.136141	0.0487373
CF231	0.32876	0.0192599	0.122792	0.0121047	0.327159	0.02292	NA	1.18397e-09	0.0080114	0.214	0.555642	0.000483536	0.00161873	0.270309	1.43766e-06	0.211028	0.000220913	1.13199e-07	0.00225206	0.00808381	0.0247692	0.616984	0.00222826	0.0260256	0.0178604	1.01707e-07	0.0742412	0.00144335	0.00277647	0.00826142
CF231	-0.170047	-0.393777	0.265778	-0.419574	-0.170603	0.383595	1	0.824062	0.440984	0.215391	0.103092	0.55889	0.513174	-0.191556	0.714374	-0.216762	0.585369	0.760778	-0.499484	0.440531	0.378955	0.0875543	0.499933	0.375964	0.398101	0.762532	0.305575	-0.517799	-0.490504	0.439435
Clostridium	0.235748	0.152347	0.420194	0.045734	0.0540468	0.822513	0.00161873	0.00193598	9.01505e-05	0.603132	0.0254599	0.00081313	NA	0.00467476	0.184922	1.20921e-05	0.000988428	0.0277073	9.31743e-05	0.000402236	0.000604848	0.869802	0.000102739	0.0306914	0.186546	0.000141946	0.180292	0.00206154	0.0016457	0.0638241
Clostridium	-0.205736	-0.247136	0.140683	-0.339911	0.328461	-0.0393298	0.513174	0.505824	0.6131	0.0910017	0.377296	0.54001	1	-0.467057	0.229422	-0.667038	0.532622	0.372141	-0.612123	0.565317	0.550895	0.0287441	0.609212	0.365803	0.228599	0.599374	0.231797	-0.503204	-0.512502	0.316667
Coprococcus	0.363084	0.188026	0.420043	NA	0.770954	0.633195	0.0121047	0.164276	0.751868	0.0423913	0.297054	0.0161266	0.045734	0.0156077	0.124291	0.276304	8.33049e-06	0.0562595	6.94296e-07	0.243367	0.0026998	0.922545	0.0269904	0.000670047	0.61452	0.000255856	0.745333	0.000320401	0.000398922	1.03321e-05
Coprococcus	0.158516	-0.227854	-0.140728	1	0.0510308	0.0835607	-0.419574	-0.24036	-0.0554153	0.344991	0.181381	-0.403868	-0.339911	0.405695	-0.264756	0.18922	-0.675977	-0.325652	0.728666	-0.202497	-0.491719	0.0170526	-0.373747	-0.547171	0.0881651	-0.580574	-0.0569238	0.573081	0.565603	-0.670848
Desulfovibrio	0.0200786	0.287129	0.163468	8.33049e-06	0.542051	0.489267	0.000220913	0.051584	0.603372	0.545269	0.94811	0.024968	0.000988428	0.00277087	0.00332518	0.0311541	NA	0.000833435	9.34791e-05	0.601898	0.00394889	0.442057	8.18253e-05	0.00304394	0.560786	4.52909e-05	0.733974	0.00368294	0.0081018	7.69538e-08
Desulfovibrio	-0.391368	0.185085	0.240807	-0.675977	0.106639	0.12084	0.585369	0.331697	0.0909417	-0.105795	0.0114148	0.378474	0.532622	-0.490592	0.482571	-0.364866	1	0.539086	-0.612026	0.0913105	0.474831	-0.134223	0.615949	0.486482	0.101761	0.632762	0.059556	-0.477991	-0.440419	0.767031
Dialister	0.475671	0.566461	0.671825	0.000398922	0.435501	0.752481	0.00277647	0.00805319	0.136381	0.93356	0.933867	0.000337043	0.0016457	0.124652	0.0835871	0.00896732	0.0081018	0.0602484	2.20422e-08	0.0347307	0.00206589	0.276969	0.00941881	0.00646681	0.169876	0.016355	0.154732	1.18542e-05	NA	0.0434485
Dialister	-0.124621	0.100298	0.0742051	0.565603	0.136141	-0.0552738	-0.490504	-0.440722	-0.256838	-0.0146219	0.0145541	-0.57137	-0.512502	0.264512	-0.296614	0.435267	-0.440419	-0.320803	0.78604	-0.357983	-0.503116	-0.188963	-0.432746	-0.45159	-0.2373	-0.40308	-0.245752	0.667522	1	-0.34335
Fibrobacter	0.157682	0.112743	0.0562252	0.124291	0.0957985	0.000497204	1.43766e-06	0.00322723	0.169774	0.36798	0.976512	0.0948531	0.184922	0.730342	NA	0.983645	0.00332518	3.328e-07	0.0588107	0.22483	0.860426	0.708199	0.0605251	0.197802	0.134119	0.000319217	0.119413	0.00257751	0.0835871	0.0408605
Fibrobacter	-0.24406	-0.272874	0.325695	-0.264756	-0.286005	0.557906	0.714374	0.483899	0.237356	0.156926	-0.00516417	0.286788	0.229422	-0.0604002	1	-0.00359554	0.482571	0.742256	-0.32252	0.210504	0.0308338	0.0655776	0.320476	0.22303	0.258279	0.573206	0.268114	-0.493721	-0.296614	0.347425
Lachnospira	0.153069	0.815445	0.522516	0.297054	0.485554	0.391226	0.555642	0.0936693	0.000176878	0.676946	NA	0.414771	0.0254599	0.947552	0.976512	0.102003	0.94811	0.446701	0.969271	0.174115	0.595292	0.15848	0.324292	0.84684	0.0673437	0.41382	0.663781	0.760017	0.933867	0.723948
Lachnospira	-0.246715	-0.0409228	0.111811	0.181381	0.121867	-0.14954	0.103092	0.287777	0.592488	0.0729803	1	0.142314	0.377296	-0.0115378	-0.00516417	-0.281006	0.0114148	-0.132874	-0.00675694	0.235032	-0.0929679	0.243606	0.171602	-0.0338694	0.31277	0.142601	0.0761358	-0.0535392	0.0145541	-0.0618899
Mogibacterium	0.296977	0.71923	0.531435	0.000670047	0.503629	0.557931	0.0260256	0.126909	0.977328	0.720213	0.84684	0.0668154	0.0306914	0.0682147	0.197802	0.122042	0.00304394	0.0253463	0.0116059	0.896592	0.000239209	0.11028	1.11743e-05	NA	0.439518	0.00079009	0.2111	0.334981	0.00646681	0.000132468
Mogibacterium	-0.181409	0.0629919	0.109438	-0.547171	0.116903	-0.102499	0.375964	0.262995	-0.00498467	-0.062762	-0.0338694	0.313344	0.365803	-0.31183	0.22303	-0.266292	0.486482	0.377566	-0.421818	-0.0227935	0.58278	-0.274686	0.668957	1	0.134964	0.541084	-0.216729	-0.167905	-0.45159	0.601504
Moryella	0.460004	0.24134	0.622534	0.0026998	0.385544	0.305981	0.0247692	0.0140547	0.770328	0.338508	0.595292	0.00226874	0.000604848	0.0794498	0.860426	0.00396617	0.00394889	0.0115558	0.000830146	0.941442	NA	0.275261	0.00095669	0.000239209	0.933425	0.00286467	0.440992	0.0963297	0.00206589	0.00111179
Moryella	0.12905	-0.203352	-0.0861822	-0.491719	0.151321	-0.178116	0.378955	0.411486	0.0511741	0.166701	-0.0929679	0.499171	0.550895	-0.30048	0.0308338	-0.474632	0.474831	0.422048	-0.539234	0.012884	1	-0.189624	0.533869	0.58278	0.0146516	0.489142	-0.134534	-0.285567	-0.503116	0.528089
Oscillospira	0.0438278	0.0670084	0.00643009	0.000255856	0.496903	0.231659	1.01707e-07	4.09703e-06	0.00874548	0.258896	0.41382	0.0012404	0.000141946	0.165697	0.000319217	0.051373	4.52909e-05	4.3075e-05	3.97245e-05	0.0188232	0.00286467	0.550424	6.28187e-06	0.00079009	0.0606188	NA	0.165474	7.87453e-05	0.016355	0.000214443
Oscillospira	-0.34277	-0.313134	0.451867	-0.580574	-0.11874	0.207504	0.762532	0.692198	0.436546	0.196098	0.142601	0.523812	0.599374	-0.239577	0.573206	-0.33198	0.632762	0.634144	-0.63636	0.395097	0.489142	-0.104449	0.682551	0.541084	0.320365	1	0.239699	-0.617069	-0.40308	0.586331
p.75.a5	0.0524608	0.168226	0.0363962	0.0269904	0.291545	0.994019	0.00222826	0.0014477	0.100569	0.488102	0.324292	0.086949	0.000102739	0.0325117	0.0605251	0.000430997	8.18253e-05	0.00599651	0.00169948	0.13353	0.00095669	0.283863	NA	1.11743e-05	0.183626	6.28187e-06	0.495849	0.0733317	0.00941881	0.00234543
p.75.a5	-0.330531	-0.238194	0.354974	-0.373747	0.183427	-0.00131486	0.499933	0.517678	0.282141	0.121162	0.171602	0.29358	0.609212	-0.362181	0.320476	-0.562921	0.615949	0.455252	-0.511191	0.258657	0.533869	-0.186322	1	0.668957	0.230083	0.682551	0.119028	-0.306493	-0.432746	0.49776
Prevotella	NA	0.268573	2.22156e-09	0.363084	0.0564589	0.579214	0.32876	0.788557	0.0715959	0.892609	0.153069	0.595765	0.235748	0.858342	0.157682	0.257042	0.0200786	0.449516	0.523428	0.497472	0.460004	0.617189	0.0524608	0.296977	0.0669599	0.0438278	0.442985	0.338856	0.475671	0.074777
Prevotella	1	-0.192239	-0.81656	0.158516	-0.325403	-0.0970356	-0.170047	-0.047014	-0.30827	-0.0236766	-0.246715	-0.0928489	-0.205736	0.0312988	-0.24406	-0.196848	-0.391368	-0.13206	0.111568	-0.118584	0.12905	-0.0875035	-0.330531	-0.181409	-0.313187	-0.34277	-0.133953	0.166582	-0.124621	-0.305038
Pseudobutyrivibrio	0.0715959	0.00557437	0.0145374	0.751868	0.69312	0.856999	0.0080114	0.00040763	NA	0.378739	0.000176878	0.00148926	9.01505e-05	0.553569	0.169774	0.313758	0.603372	0.261324	0.160983	4.69468e-05	0.770328	0.00811323	0.100569	0.977328	0.0433245	0.00874548	0.0152374	0.0309626	0.136381	0.541163
Pseudobutyrivibrio	-0.30827	-0.458755	0.409631	-0.0554153	0.0691347	0.0315987	0.440984	0.564857	1	0.153474	0.592488	0.516542	0.6131	0.103631	0.237356	-0.17532	0.0909417	0.195121	-0.242194	0.631769	0.0511741	0.440348	0.282141	-0.00498467	0.343541	0.436546	0.40703	-0.365253	-0.256838	-0.106872
Ruminobacter	0.497472	0.0940973	0.344985	0.243367	0.555284	0.874252	0.00808381	0.0044277	4.69468e-05	0.72998	0.174115	0.0257897	0.000402236	0.201393	0.22483	0.133094	0.601898	0.669723	0.0179739	NA	0.941442	0.0416113	0.13353	0.896592	0.296548	0.0188232	0.00822504	0.0317961	0.0347307	0.798128
Ruminobacter	-0.118584	-0.287418	0.164509	-0.202497	0.103185	0.0277536	0.440531	0.469578	0.631769	0.0604846	0.235032	0.376516	0.565317	-0.2213	0.210504	-0.258937	0.0913105	0.0747087	-0.39774	1	0.012884	0.346222	0.258657	-0.0227935	0.181567	0.395097	0.439658	-0.363585	-0.357983	-0.0448399
Ruminococcus	0.892609	0.00201545	0.405814	0.0423913	0.0786374	0.0868563	0.214	0.010209	0.378739	NA	0.676946	0.0319046	0.603132	0.021528	0.36798	0.612909	0.545269	0.22868	0.91464	0.72998	0.338508	0.555609	0.488102	0.720213	0.053176	0.258896	0.475421	0.452556	0.93356	0.744694
Ruminococcus	-0.0236766	-0.504149	0.145034	0.344991	-0.301257	0.293663	0.215391	0.428571	0.153474	1	0.0729803	0.36337	0.0910017	0.387296	0.156926	0.0885651	-0.105795	0.208805	0.0187991	0.0604846	0.166701	0.103101	0.121162	-0.062762	0.329592	0.196098	0.124692	-0.131183	-0.0146219	-0.0570716
Schwartzia	0.257042	0.711823	0.138831	0.276304	0.209807	0.296048	0.211028	0.0874616	0.313758	0.612909	0.102003	0.678554	1.20921e-05	0.000259507	0.983645	NA	0.0311541	0.38616	0.00225244	0.133094	0.00396617	0.238002	0.000430997	0.122042	0.979317	0.051373	0.617044	0.0637086	0.00896732	0.254011
Schwartzia	-0.196848	0.0647266	0.255297	0.18922	-0.217329	0.181753	-0.216762	-0.293126	-0.17532	0.0885651	-0.281006	-0.0725967	-0.667038	0.580108	-0.00359554	1	-0.364866	-0.151127	0.499476	-0.258937	-0.474632	0.20477	-0.562921	-0.266292	-0.00454734	-0.33198	-0.0875395	0.316797	0.435267	-0.198083
Selenomonas	0.858342	0.0584913	0.252782	0.0156077	0.063908	0.972643	0.270309	0.793046	0.553569	0.021528	0.947552	0.664705	0.00467476	NA	0.730342	0.000259507	0.00277087	0.339601	0.00144017	0.201393	0.0794498	0.0445637	0.0325117	0.0682147	0.884022	0.165697	0.293443	0.162868	0.124652	0.104031
Selenomonas	0.0312988	-0.322907	0.198586	0.405695	-0.316572	-0.00601519	-0.191556	-0.0459934	0.103631	0.387296	-0.0115378	0.0759136	-0.467057	1	-0.0604002	0.580108	-0.490592	-0.166329	0.517887	-0.2213	-0.30048	0.341654	-0.362181	-0.31183	-0.0255821	-0.239577	0.182719	0.241141	0.264512	-0.279423
SHD.231	0.074777	0.10639	0.451342	1.03321e-05	0.780991	0.692297	0.00826142	0.187466	0.541163	0.744694	0.723948	0.0316267	0.0638241	0.104031	0.0408605	0.254011	7.69538e-08	0.00250396	0.00113187	0.798128	0.00111179	0.0960688	0.00234543	0.000132468	0.706922	0.000214443	0.685819	0.0249269	0.0434485	NA
SHD.231	-0.305038	0.27761	0.131533	-0.670848	0.0487373	0.0693296	0.439435	0.228135	-0.106872	-0.0570716	-0.0618899	0.363921	0.316667	-0.279423	0.347425	-0.198083	0.767031	0.494966	-0.527393	-0.0448399	0.528089	-0.285782	0.49776	0.601504	-0.0658778	0.586331	-0.0708665	-0.378573	-0.34335	1
Shuttleworthia	0.523428	0.909836	0.556439	6.94296e-07	0.486752	0.381225	0.00225206	0.00331657	0.160983	0.91464	0.969271	0.00171072	9.31743e-05	0.00144017	0.0588107	0.00225244	9.34791e-05	0.0119507	NA	0.0179739	0.000830146	0.870973	0.00169948	0.0116059	0.142057	3.97245e-05	0.307893	5.16995e-11	2.20422e-08	0.00113187
Shuttleworthia	0.111568	-0.0198614	-0.102886	0.728666	0.121535	-0.152685	-0.499484	-0.482686	-0.242194	0.0187991	-0.00675694	-0.510921	-0.612123	0.517887	-0.32252	0.499476	-0.612026	-0.420258	1	-0.39774	-0.539234	0.0284834	-0.511191	-0.421818	-0.253298	-0.63636	-0.177424	0.856721	0.78604	-0.527393
Succiniclasticum	0.268573	NA	0.0813966	0.188026	0.203362	0.256997	0.0192599	8.48589e-05	0.00557437	0.00201545	0.815445	0.0974767	0.152347	0.0584913	0.112743	0.711823	0.287129	0.0145181	0.909836	0.0940973	0.24134	0.31068	0.168226	0.71923	0.311911	0.0670084	0.0104412	0.52767	0.566461	0.10639
Succiniclasticum	-0.192239	1	-0.298642	-0.227854	0.220361	-0.196867	-0.393777	-0.614882	-0.458755	-0.504149	-0.0409228	-0.284629	-0.247136	-0.322907	-0.272874	0.0647266	0.185085	-0.409704	-0.0198614	-0.287418	-0.203352	-0.176421	-0.238194	0.0629919	-0.17598	-0.313134	-0.427397	0.110438	0.100298	0.27761
Succinivibrio	0.617189	0.31068	0.29833	0.922545	0.772867	0.183038	0.616984	0.427412	0.00811323	0.555609	0.15848	0.0346052	0.869802	0.0445637	0.708199	0.238002	0.442057	0.280093	0.870973	0.0416113	0.275261	NA	0.283863	0.11028	0.369548	0.550424	0.16034	0.470977	0.276969	0.0960688
Succinivibrio	-0.0875035	-0.176421	0.18091	0.0170526	-0.050593	-0.230383	0.0875543	0.13853	0.440348	0.103101	0.243606	0.358215	0.0287441	0.341654	0.0655776	0.20477	-0.134223	-0.187761	0.0284834	0.346222	-0.189624	1	-0.186322	-0.274686	0.156419	-0.104449	0.242555	-0.12594	-0.188963	-0.285782
Treponema	0.579214	0.256997	0.360468	0.633195	0.00202251	NA	0.02292	0.0617377	0.856999	0.0868563	0.391226	0.723676	0.822513	0.972643	0.000497204	0.296048	0.489267	0.000157582	0.381225	0.874252	0.305981	0.183038	0.994019	0.557931	0.0810134	0.231659	0.378203	0.0787318	0.752481	0.692297
Treponema	-0.0970356	-0.196867	0.159371	0.0835607	-0.504003	1	0.383595	0.319057	0.0315987	0.293663	-0.14954	0.0619534	-0.0393298	-0.00601519	0.557906	0.181753	0.12084	0.596123	-0.152685	0.0277536	-0.178116	-0.230383	-0.00131486	-0.102499	0.299001	0.207504	0.153645	-0.301166	-0.0552738	0.0693296
unclassified	2.22156e-09	0.0813966	NA	0.420043	0.755601	0.360468	0.122792	0.121397	0.0145374	0.405814	0.522516	0.378803	0.420194	0.252782	0.0562252	0.138831	0.163468	0.113266	0.556439	0.344985	0.622534	0.29833	0.0363962	0.531435	0.0721454	0.00643009	0.0231686	0.180228	0.671825	0.451342
unclassified	-0.81656	-0.298642	1	-0.140728	0.0545551	0.159371	0.265778	0.266736	0.409631	0.145034	0.111811	0.153454	0.140683	0.198586	0.325695	0.255297	0.240807	0.272493	-0.102886	0.164509	-0.0861822	0.18091	0.354974	0.109438	0.307704	0.451867	0.382954	-0.23183	0.0742051	0.131533
YRC22	0.788557	8.48589e-05	0.121397	0.164276	0.114078	0.0617377	1.18397e-09	NA	0.00040763	0.010209	0.0936693	0.000458179	0.00193598	0.793046	0.00322723	0.0874616	0.051584	0.00019845	0.00331657	0.0044277	0.0140547	0.427412	0.0014477	0.126909	0.0118697	4.09703e-06	0.0757495	0.00241659	0.00805319	0.187466
YRC22	-0.047014	-0.614882	0.266736	-0.24036	-0.271905	0.319057	0.824062	1	0.564857	0.428571	0.287777	0.560784	0.505824	-0.0459934	0.483899	-0.293126	0.331697	0.588824	-0.482686	0.469578	0.411486	0.13853	0.517678	0.262995	0.420622	0.692198	0.304071	-0.496486	-0.440722	0.228135

## Sheet: Sheet4
	Anaeroplasma	Anaeroplasma	Anaerostipes	Anaerostipes	Anaerovibrio	Anaerovibrio	BF311	BF311	Bulleidia	Bulleidia	Butyrivibrio	Butyrivibrio	CF231	CF231	Clostridium	Clostridium	Coprococcus	Coprococcus	Desulfovibrio	Desulfovibrio	Dialister	Dialister	Fibrobacter	Fibrobacter	Lachnospira	Lachnospira	Mogibacterium	Mogibacterium	Moryella	Moryella	Oscillospira	Oscillospira	p.75.a5	p.75.a5	Prevotella	Prevotella	Pseudobutyrivibrio	Pseudobutyrivibrio	Ruminobacter	Ruminobacter	Ruminococcus	Ruminococcus	Schwartzia	Schwartzia	Selenomonas	Selenomonas	SHD.231	SHD.231	Shuttleworthia
YRC22	0.0118697	0.420622	0.0757495	0.304071	0.000458179	0.560784	0.00019845	0.588824	0.00241659	-0.496486	0.114078	-0.271905	1.18397e-09	0.824062	0.00193598	0.505824	0.164276	-0.24036	0.051584	0.331697	0.00805319	-0.440722	0.00322723	0.483899	0.0936693	0.287777	0.126909	0.262995	0.0140547	0.411486	4.09703e-06	0.692198	0.0014477	0.517678	0.788557	-0.047014	0.00040763	0.564857	0.0044277	0.469578	0.010209	0.428571	0.0874616	-0.293126	0.793046	-0.0459934	0.187466	0.228135	0.00331657
CF231	0.0178604	0.398101	0.0742412	0.305575	0.000483536	0.55889	1.13199e-07	0.760778	0.00144335	-0.517799	0.327159	-0.170603	NA	1	0.00161873	0.513174	0.0121047	-0.419574	0.000220913	0.585369	0.00277647	-0.490504	1.43766e-06	0.714374	0.555642	0.103092	0.0260256	0.375964	0.0247692	0.378955	1.01707e-07	0.762532	0.00222826	0.499933	0.32876	-0.170047	0.0080114	0.440984	0.00808381	0.440531	0.214	0.215391	0.211028	-0.216762	0.270309	-0.191556	0.00826142	0.439435	0.00225206
Pseudobutyrivibrio	0.0433245	0.343541	0.0152374	0.40703	0.00148926	0.516542	0.261324	0.195121	0.0309626	-0.365253	0.69312	0.0691347	0.0080114	0.440984	9.01505e-05	0.6131	0.751868	-0.0554153	0.603372	0.0909417	0.136381	-0.256838	0.169774	0.237356	0.000176878	0.592488	0.977328	-0.00498467	0.770328	0.0511741	0.00874548	0.436546	0.100569	0.282141	0.0715959	-0.30827	NA	1	4.69468e-05	0.631769	0.378739	0.153474	0.313758	-0.17532	0.553569	0.103631	0.541163	-0.106872	0.160983
Ruminococcus	0.053176	0.329592	0.475421	0.124692	0.0319046	0.36337	0.22868	0.208805	0.452556	-0.131183	0.0786374	-0.301257	0.214	0.215391	0.603132	0.0910017	0.0423913	0.344991	0.545269	-0.105795	0.93356	-0.0146219	0.36798	0.156926	0.676946	0.0729803	0.720213	-0.062762	0.338508	0.166701	0.258896	0.196098	0.488102	0.121162	0.892609	-0.0236766	0.378739	0.153474	0.72998	0.0604846	NA	1	0.612909	0.0885651	0.021528	0.387296	0.744694	-0.0570716	0.91464
Anaerovibrio	0.0532583	0.329484	0.381211	0.152689	NA	1	0.0356672	0.356277	0.000528987	-0.555706	0.254955	-0.197697	0.000483536	0.55889	0.00081313	0.54001	0.0161266	-0.403868	0.024968	0.378474	0.000337043	-0.57137	0.0948531	0.286788	0.414771	0.142314	0.0668154	0.313344	0.00226874	0.499171	0.0012404	0.523812	0.086949	0.29358	0.595765	-0.0928489	0.00148926	0.516542	0.0257897	0.376516	0.0319046	0.36337	0.678554	-0.0725967	0.664705	0.0759136	0.0316267	0.363921	0.00171072
Oscillospira	0.0606188	0.320365	0.165474	0.239699	0.0012404	0.523812	4.3075e-05	0.634144	7.87453e-05	-0.617069	0.496903	-0.11874	1.01707e-07	0.762532	0.000141946	0.599374	0.000255856	-0.580574	4.52909e-05	0.632762	0.016355	-0.40308	0.000319217	0.573206	0.41382	0.142601	0.00079009	0.541084	0.00286467	0.489142	NA	1	6.28187e-06	0.682551	0.0438278	-0.34277	0.00874548	0.436546	0.0188232	0.395097	0.258896	0.196098	0.051373	-0.33198	0.165697	-0.239577	0.000214443	0.586331	3.97245e-05
Prevotella	0.0669599	-0.313187	0.442985	-0.133953	0.595765	-0.0928489	0.449516	-0.13206	0.338856	0.166582	0.0564589	-0.325403	0.32876	-0.170047	0.235748	-0.205736	0.363084	0.158516	0.0200786	-0.391368	0.475671	-0.124621	0.157682	-0.24406	0.153069	-0.246715	0.296977	-0.181409	0.460004	0.12905	0.0438278	-0.34277	0.0524608	-0.330531	NA	1	0.0715959	-0.30827	0.497472	-0.118584	0.892609	-0.0236766	0.257042	-0.196848	0.858342	0.0312988	0.074777	-0.305038	0.523428
Lachnospira	0.0673437	0.31277	0.663781	0.0761358	0.414771	0.142314	0.446701	-0.132874	0.760017	-0.0535392	0.485554	0.121867	0.555642	0.103092	0.0254599	0.377296	0.297054	0.181381	0.94811	0.0114148	0.933867	0.0145541	0.976512	-0.00516417	NA	1	0.84684	-0.0338694	0.595292	-0.0929679	0.41382	0.142601	0.324292	0.171602	0.153069	-0.246715	0.000176878	0.592488	0.174115	0.235032	0.676946	0.0729803	0.102003	-0.281006	0.947552	-0.0115378	0.723948	-0.0618899	0.969271
unclassified	0.0721454	0.307704	0.0231686	0.382954	0.378803	0.153454	0.113266	0.272493	0.180228	-0.23183	0.755601	0.0545551	0.122792	0.265778	0.420194	0.140683	0.420043	-0.140728	0.163468	0.240807	0.671825	0.0742051	0.0562252	0.325695	0.522516	0.111811	0.531435	0.109438	0.622534	-0.0861822	0.00643009	0.451867	0.0363962	0.354974	2.22156e-09	-0.81656	0.0145374	0.409631	0.344985	0.164509	0.405814	0.145034	0.138831	0.255297	0.252782	0.198586	0.451342	0.131533	0.556439
Treponema	0.0810134	0.299001	0.378203	0.153645	0.723676	0.0619534	0.000157582	0.596123	0.0787318	-0.301166	0.00202251	-0.504003	0.02292	0.383595	0.822513	-0.0393298	0.633195	0.0835607	0.489267	0.12084	0.752481	-0.0552738	0.000497204	0.557906	0.391226	-0.14954	0.557931	-0.102499	0.305981	-0.178116	0.231659	0.207504	0.994019	-0.00131486	0.579214	-0.0970356	0.856999	0.0315987	0.874252	0.0277536	0.0868563	0.293663	0.296048	0.181753	0.972643	-0.00601519	0.692297	0.0693296	0.381225
Bulleidia	0.105452	-0.278327	0.0597292	-0.321419	0.000528987	-0.555706	0.00496857	-0.464205	NA	1	0.0992012	0.283234	0.00144335	-0.517799	0.00206154	-0.503204	0.000320401	0.573081	0.00368294	-0.477991	1.18542e-05	0.667522	0.00257751	-0.493721	0.760017	-0.0535392	0.334981	-0.167905	0.0963297	-0.285567	7.87453e-05	-0.617069	0.0733317	-0.306493	0.338856	0.166582	0.0309626	-0.365253	0.0317961	-0.363585	0.452556	-0.131183	0.0637086	0.316797	0.162868	0.241141	0.0249269	-0.378573	5.16995e-11
Fibrobacter	0.134119	0.258279	0.119413	0.268114	0.0948531	0.286788	3.328e-07	0.742256	0.00257751	-0.493721	0.0957985	-0.286005	1.43766e-06	0.714374	0.184922	0.229422	0.124291	-0.264756	0.00332518	0.482571	0.0835871	-0.296614	NA	1	0.976512	-0.00516417	0.197802	0.22303	0.860426	0.0308338	0.000319217	0.573206	0.0605251	0.320476	0.157682	-0.24406	0.169774	0.237356	0.22483	0.210504	0.36798	0.156926	0.983645	-0.00359554	0.730342	-0.0604002	0.0408605	0.347425	0.0588107
Shuttleworthia	0.142057	-0.253298	0.307893	-0.177424	0.00171072	-0.510921	0.0119507	-0.420258	5.16995e-11	0.856721	0.486752	0.121535	0.00225206	-0.499484	9.31743e-05	-0.612123	6.94296e-07	0.728666	9.34791e-05	-0.612026	2.20422e-08	0.78604	0.0588107	-0.32252	0.969271	-0.00675694	0.0116059	-0.421818	0.000830146	-0.539234	3.97245e-05	-0.63636	0.00169948	-0.511191	0.523428	0.111568	0.160983	-0.242194	0.0179739	-0.39774	0.91464	0.0187991	0.00225244	0.499476	0.00144017	0.517887	0.00113187	-0.527393	NA
Dialister	0.169876	-0.2373	0.154732	-0.245752	0.000337043	-0.57137	0.0602484	-0.320803	1.18542e-05	0.667522	0.435501	0.136141	0.00277647	-0.490504	0.0016457	-0.512502	0.000398922	0.565603	0.0081018	-0.440419	NA	1	0.0835871	-0.296614	0.933867	0.0145541	0.00646681	-0.45159	0.00206589	-0.503116	0.016355	-0.40308	0.00941881	-0.432746	0.475671	-0.124621	0.136381	-0.256838	0.0347307	-0.357983	0.93356	-0.0146219	0.00896732	0.435267	0.124652	0.264512	0.0434485	-0.34335	2.20422e-08
p.75.a5	0.183626	0.230083	0.495849	0.119028	0.086949	0.29358	0.00599651	0.455252	0.0733317	-0.306493	0.291545	0.183427	0.00222826	0.499933	0.000102739	0.609212	0.0269904	-0.373747	8.18253e-05	0.615949	0.00941881	-0.432746	0.0605251	0.320476	0.324292	0.171602	1.11743e-05	0.668957	0.00095669	0.533869	6.28187e-06	0.682551	NA	1	0.0524608	-0.330531	0.100569	0.282141	0.13353	0.258657	0.488102	0.121162	0.000430997	-0.562921	0.0325117	-0.362181	0.00234543	0.49776	0.00169948
Clostridium	0.186546	0.228599	0.180292	0.231797	0.00081313	0.54001	0.0277073	0.372141	0.00206154	-0.503204	0.0540468	0.328461	0.00161873	0.513174	NA	1	0.045734	-0.339911	0.000988428	0.532622	0.0016457	-0.512502	0.184922	0.229422	0.0254599	0.377296	0.0306914	0.365803	0.000604848	0.550895	0.000141946	0.599374	0.000102739	0.609212	0.235748	-0.205736	9.01505e-05	0.6131	0.000402236	0.565317	0.603132	0.0910017	1.20921e-05	-0.667038	0.00467476	-0.467057	0.0638241	0.316667	9.31743e-05
Butyrivibrio	0.196022	-0.223896	0.659713	-0.0771155	0.254955	-0.197697	0.26102	-0.195243	0.0992012	0.283234	NA	1	0.327159	-0.170603	0.0540468	0.328461	0.770954	0.0510308	0.542051	0.106639	0.435501	0.136141	0.0957985	-0.286005	0.485554	0.121867	0.503629	0.116903	0.385544	0.151321	0.496903	-0.11874	0.291545	0.183427	0.0564589	-0.325403	0.69312	0.0691347	0.555284	0.103185	0.0786374	-0.301257	0.209807	-0.217329	0.063908	-0.316572	0.780991	0.0487373	0.486752
Ruminobacter	0.296548	0.181567	0.00822504	0.439658	0.0257897	0.376516	0.669723	0.0747087	0.0317961	-0.363585	0.555284	0.103185	0.00808381	0.440531	0.000402236	0.565317	0.243367	-0.202497	0.601898	0.0913105	0.0347307	-0.357983	0.22483	0.210504	0.174115	0.235032	0.896592	-0.0227935	0.941442	0.012884	0.0188232	0.395097	0.13353	0.258657	0.497472	-0.118584	4.69468e-05	0.631769	NA	1	0.72998	0.0604846	0.133094	-0.258937	0.201393	-0.2213	0.798128	-0.0448399	0.0179739
BF311	0.310606	0.176448	0.311074	0.17628	0.0356672	0.356277	NA	1	0.00496857	-0.464205	0.26102	-0.195243	1.13199e-07	0.760778	0.0277073	0.372141	0.0562595	-0.325652	0.000833435	0.539086	0.0602484	-0.320803	3.328e-07	0.742256	0.446701	-0.132874	0.0253463	0.377566	0.0115558	0.422048	4.3075e-05	0.634144	0.00599651	0.455252	0.449516	-0.13206	0.261324	0.195121	0.669723	0.0747087	0.22868	0.208805	0.38616	-0.151127	0.339601	-0.166329	0.00250396	0.494966	0.0119507
Succiniclasticum	0.311911	-0.17598	0.0104412	-0.427397	0.0974767	-0.284629	0.0145181	-0.409704	0.52767	0.110438	0.203362	0.220361	0.0192599	-0.393777	0.152347	-0.247136	0.188026	-0.227854	0.287129	0.185085	0.566461	0.100298	0.112743	-0.272874	0.815445	-0.0409228	0.71923	0.0629919	0.24134	-0.203352	0.0670084	-0.313134	0.168226	-0.238194	0.268573	-0.192239	0.00557437	-0.458755	0.0940973	-0.287418	0.00201545	-0.504149	0.711823	0.0647266	0.0584913	-0.322907	0.10639	0.27761	0.909836
Succinivibrio	0.369548	0.156419	0.16034	0.242555	0.0346052	0.358215	0.280093	-0.187761	0.470977	-0.12594	0.772867	-0.050593	0.616984	0.0875543	0.869802	0.0287441	0.922545	0.0170526	0.442057	-0.134223	0.276969	-0.188963	0.708199	0.0655776	0.15848	0.243606	0.11028	-0.274686	0.275261	-0.189624	0.550424	-0.104449	0.283863	-0.186322	0.617189	-0.0875035	0.00811323	0.440348	0.0416113	0.346222	0.555609	0.103101	0.238002	0.20477	0.0445637	0.341654	0.0960688	-0.285782	0.870973
Mogibacterium	0.439518	0.134964	0.2111	-0.216729	0.0668154	0.313344	0.0253463	0.377566	0.334981	-0.167905	0.503629	0.116903	0.0260256	0.375964	0.0306914	0.365803	0.000670047	-0.547171	0.00304394	0.486482	0.00646681	-0.45159	0.197802	0.22303	0.84684	-0.0338694	NA	1	0.000239209	0.58278	0.00079009	0.541084	1.11743e-05	0.668957	0.296977	-0.181409	0.977328	-0.00498467	0.896592	-0.0227935	0.720213	-0.062762	0.122042	-0.266292	0.0682147	-0.31183	0.000132468	0.601504	0.0116059
Anaerostipes	0.4874	-0.121356	NA	1	0.381211	0.152689	0.311074	0.17628	0.0597292	-0.321419	0.659713	-0.0771155	0.0742412	0.305575	0.180292	0.231797	0.745333	-0.0569238	0.733974	0.059556	0.154732	-0.245752	0.119413	0.268114	0.663781	0.0761358	0.2111	-0.216729	0.440992	-0.134534	0.165474	0.239699	0.495849	0.119028	0.442985	-0.133953	0.0152374	0.40703	0.00822504	0.439658	0.475421	0.124692	0.617044	-0.0875395	0.293443	0.182719	0.685819	-0.0708665	0.307893
Desulfovibrio	0.560786	0.101761	0.733974	0.059556	0.024968	0.378474	0.000833435	0.539086	0.00368294	-0.477991	0.542051	0.106639	0.000220913	0.585369	0.000988428	0.532622	8.33049e-06	-0.675977	NA	1	0.0081018	-0.440419	0.00332518	0.482571	0.94811	0.0114148	0.00304394	0.486482	0.00394889	0.474831	4.52909e-05	0.632762	8.18253e-05	0.615949	0.0200786	-0.391368	0.603372	0.0909417	0.601898	0.0913105	0.545269	-0.105795	0.0311541	-0.364866	0.00277087	-0.490592	7.69538e-08	0.767031	9.34791e-05
Coprococcus	0.61452	0.0881651	0.745333	-0.0569238	0.0161266	-0.403868	0.0562595	-0.325652	0.000320401	0.573081	0.770954	0.0510308	0.0121047	-0.419574	0.045734	-0.339911	NA	1	8.33049e-06	-0.675977	0.000398922	0.565603	0.124291	-0.264756	0.297054	0.181381	0.000670047	-0.547171	0.0026998	-0.491719	0.000255856	-0.580574	0.0269904	-0.373747	0.363084	0.158516	0.751868	-0.0554153	0.243367	-0.202497	0.0423913	0.344991	0.276304	0.18922	0.0156077	0.405695	1.03321e-05	-0.670848	6.94296e-07
SHD.231	0.706922	-0.0658778	0.685819	-0.0708665	0.0316267	0.363921	0.00250396	0.494966	0.0249269	-0.378573	0.780991	0.0487373	0.00826142	0.439435	0.0638241	0.316667	1.03321e-05	-0.670848	7.69538e-08	0.767031	0.0434485	-0.34335	0.0408605	0.347425	0.723948	-0.0618899	0.000132468	0.601504	0.00111179	0.528089	0.000214443	0.586331	0.00234543	0.49776	0.074777	-0.305038	0.541163	-0.106872	0.798128	-0.0448399	0.744694	-0.0570716	0.254011	-0.198083	0.104031	-0.279423	NA	1	0.00113187
Selenomonas	0.884022	-0.0255821	0.293443	0.182719	0.664705	0.0759136	0.339601	-0.166329	0.162868	0.241141	0.063908	-0.316572	0.270309	-0.191556	0.00467476	-0.467057	0.0156077	0.405695	0.00277087	-0.490592	0.124652	0.264512	0.730342	-0.0604002	0.947552	-0.0115378	0.0682147	-0.31183	0.0794498	-0.30048	0.165697	-0.239577	0.0325117	-0.362181	0.858342	0.0312988	0.553569	0.103631	0.201393	-0.2213	0.021528	0.387296	0.000259507	0.580108	NA	1	0.104031	-0.279423	0.00144017
Moryella	0.933425	0.0146516	0.440992	-0.134534	0.00226874	0.499171	0.0115558	0.422048	0.0963297	-0.285567	0.385544	0.151321	0.0247692	0.378955	0.000604848	0.550895	0.0026998	-0.491719	0.00394889	0.474831	0.00206589	-0.503116	0.860426	0.0308338	0.595292	-0.0929679	0.000239209	0.58278	NA	1	0.00286467	0.489142	0.00095669	0.533869	0.460004	0.12905	0.770328	0.0511741	0.941442	0.012884	0.338508	0.166701	0.00396617	-0.474632	0.0794498	-0.30048	0.00111179	0.528089	0.000830146
Schwartzia	0.979317	-0.00454734	0.617044	-0.0875395	0.678554	-0.0725967	0.38616	-0.151127	0.0637086	0.316797	0.209807	-0.217329	0.211028	-0.216762	1.20921e-05	-0.667038	0.276304	0.18922	0.0311541	-0.364866	0.00896732	0.435267	0.983645	-0.00359554	0.102003	-0.281006	0.122042	-0.266292	0.00396617	-0.474632	0.051373	-0.33198	0.000430997	-0.562921	0.257042	-0.196848	0.313758	-0.17532	0.133094	-0.258937	0.612909	0.0885651	NA	1	0.000259507	0.580108	0.254011	-0.198083	0.00225244
Anaeroplasma	NA	1	0.4874	-0.121356	0.0532583	0.329484	0.310606	0.176448	0.105452	-0.278327	0.196022	-0.223896	0.0178604	0.398101	0.186546	0.228599	0.61452	0.0881651	0.560786	0.101761	0.169876	-0.2373	0.134119	0.258279	0.0673437	0.31277	0.439518	0.134964	0.933425	0.0146516	0.0606188	0.320365	0.183626	0.230083	0.0669599	-0.313187	0.0433245	0.343541	0.296548	0.181567	0.053176	0.329592	0.979317	-0.00454734	0.884022	-0.0255821	0.706922	-0.0658778	0.142057
[truncated: 11 more columns]
