# Supplementary material for: Characterization of rumen microbiota in lactating Holstein cows fed molasses versus corn grain at two levels of rumen-degradable protein
Source: Front Microbiomes. 2023 Aug 15;2:1204988. doi: 10.3389/frmbi.2023.1204988 (PMC12993626; doi:10.3389/frmbi.2023.1204988)
Supplement: Supplementary file 1 [file DataSheet_1.zip › Datasheet 2.xlsx]

## Sheet: Sheet1
Datasheet 2. Cumulative Contributions of Most Influential Species using SIMPER and Kruskal Wallis test for comparison of sample type, period, molasses level and RDP.
Comparison	SIMPER	OTU	krusk_p.val	fdr_krusk_p.val	Domain	Phylum	Class	Order	Family	Genus	Species	Left mean abund	Left stdev	Right mean abund	Right stdev
Liquid_Solid	0.0909	Otu00001	8.45e-13	2.75e-12	k__Bacteria	p__Bacteroidetes	c__Bacteroidia	o__Bacteroidales	f__Prevotellaceae	g__Prevotella	s__ruminicola	0.21651	0.0253712	0.137115	0.0234986
Liquid_Solid	0.038235	Otu00002	0.000559906	0.000808753	k__Bacteria	p__Firmicutes	c__Clostridia	o__Clostridiales	f__Veillonellaceae	g__Succiniclasticum		0.0474419	0.0171465	0.0717163	0.0321852
Liquid_Solid	0.0281202	Otu00003	2.69e-12	7.01e-12	k__Bacteria	p__Bacteroidetes	c__Bacteroidia	o__Bacteroidales	f__Prevotellaceae	g__Prevotella		0.0465377	0.0112593	0.0222563	0.00569561
Liquid_Solid	0.0199421	Otu00005	7.12e-13	2.75e-12	k__Bacteria	p__Bacteroidetes	c__Bacteroidia	o__Bacteroidales	f__Prevotellaceae	g__Prevotella		0.0309035	0.0069778	0.0135593	0.00401679
Liquid_Solid	0.0265456	Otu00006	4.77e-12	1.03e-11	k__Bacteria	p__Bacteroidetes	c__Bacteroidia	o__Bacteroidales	f__Prevotellaceae	g__Prevotella		0.0325167	0.0131737	0.00962151	0.00392504
Liquid_Solid	0.0151301	Otu00013	4.17e-09	6.78e-09	k__Bacteria	p__Bacteroidetes	c__Bacteroidia	o__Bacteroidales	f__Prevotellaceae	g__Prevotella		0.00580852	0.0064475	0.0180582	0.00610447
Liquid_Solid	0.0166336	Otu00014	5.07e-13	2.75e-12	k__Bacteria	p__Firmicutes	c__Clostridia	o__Clostridiales	f__Lachnospiraceae	g__Coprococcus		0.00445194	0.00212996	0.0187611	0.00639792
Liquid_Solid	0.0153336	Otu00015	6.19e-11	1.15e-10	k__Bacteria	p__Firmicutes	c__Clostridia	o__Clostridiales	f__Lachnospiraceae	g__Butyrivibrio		0.00481478	0.00258269	0.0177762	0.00850096
Liquid_Solid	0.0103697	Otu00019	0.0241684	0.031419	k__Bacteria	p__Bacteroidetes	c__Bacteroidia	o__Bacteroidales	f__BS11	f__BS11_unclassified		0.00672791	0.00306201	0.0128831	0.00997862
Liquid_Solid	0.0143975	Otu00022	4.27e-13	2.75e-12	k__Bacteria	p__Firmicutes	c__Clostridia	o__Clostridiales	o__Clostridiales_unclassified	o__Clostridiales_unclassified		0.00222868	0.00071676	0.0146349	0.00415624
M_L	0.0021734	Otu00087	3.18e-05	0.0051187	k__Bacteria	p__Bacteroidetes	c__Bacteroidia	o__Bacteroidales	f__Prevotellaceae	g__Prevotella		0.000946277	0.00081113	0.00214875	0.00124642
M_L	0.002145	Otu00093	0.000375199	0.0302036	k__Bacteria	p__Bacteroidetes	c__Bacteroidia	o__Bacteroidales	f__Prevotellaceae	g__Prevotella		0.000982227	0.000838609	0.00207432	0.00154378
M_L	0.00308	Otu00041	0.00120168	0.0638167	k__Bacteria	p__Bacteroidetes	c__Bacteroidia	o__Bacteroidales	f__Prevotellaceae	g__Prevotella		0.00312616	0.00204179	0.00414771	0.00162971
M_L	0.0021648	Otu00059	0.00158551	0.0638167	k__Bacteria	p__Bacteroidetes	c__Bacteroidia	o__Bacteroidales	f__Prevotellaceae	g__Prevotella		0.00249088	0.00160611	0.00147082	0.000947905
0%_10.5%	0.00159235	Otu00114	0.000101488	0.048816	k__Bacteria	p__Firmicutes	c__Clostridia	o__Clostridiales	f__Lachnospiraceae	f__Lachnospiraceae_unclassified		0.00179099	0.00101783	0.000806717	0.000446228
Datasheet 2.1 Least Square Means of Cumulative Contributions of Most Influential Species by sample type, period, molasses level and RDP.
						LS mean	LS mean	LS mean	LS mean	LS mean	LS mean	LS mean	LS mean	LS mean	LS mean
OTU	PHASE	PERIOD	PROTDEG	MOLASSES	PROTDEG*MOL	LIQUID	SOLID	HI RDP	LO RDP	HI MOL	LO MOL	NO MOL	PERIOD1	PERIOD2	PERIOD3
Otu00001	<.0001	0.1047	0.1442	0.9629	0.4013	0.2165	0.1373	0.1825	0.171	0.1767	0.1761	0.1779	0.1851	0.1731	0.1725
Otu00002	<.0001	0.2794	0.0055	0.0339	0.8543	0.04744	0.07177	0.06771	0.0515	0.04929	0.06221	0.06733	0.05539	0.05745	0.066
Otu00003	<.0001	0.6537	0.106	0.812	0.5511	0.04654	0.02226	0.03712	0.03168	0.03455	0.03504	0.03361	0.03402	0.03559	0.03359
Otu00005	<.0001	0.0443	0.4312	0.1848	0.5285	0.0309	0.01359	0.02337	0.02112	0.02115	0.02259	0.023	0.02181	0.02374	0.02119
Otu00006	<.0001	0.072	0.7935	0.6631	0.5365	0.03252	0.009511	0.02159	0.02044	0.02048	0.02215	0.02041	0.02337	0.02142	0.01826
Otu00013	<.0001	0.831	0.1421	0.8503	0.9728	0.005809	0.0181	0.01024	0.01367	0.0115	0.01192	0.01244	0.01239	0.01207	0.0114
Otu00014	<.0001	0.537	0.9989	0.9324	0.6401	0.004452	0.01876	0.01161	0.01161	0.01177	0.01167	0.01138	0.01107	0.01226	0.01149
Otu00015	<.0001	0.1213	0.8414	0.4341	0.8901	0.004815	0.01776	0.01158	0.011	0.01229	0.01089	0.01069	0.01285	0.01021	0.0108
Otu00019	<.0001	0.0243	0.53	0.1948	0.8133	0.006728	0.01299	0.01086	0.008862	0.01123	0.01007	0.008278	0.009526	0.007747	0.01231
Otu00022	<.0001	0.2531	0.082	0.5854	0.8795	0.002229	0.01465	0.009348	0.007528	0.008221	0.008896	0.008198	0.008702	0.007706	0.008906
Otu00087	0.5876	0.0652	0.0462	0.1358	0.339	0.001514	0.001601	0.000967	0.002149	0.00133	0.001641	0.001703	0.001818	0.001371	0.002
Otu00093	0.0017	<.0001	0.0719	0.8218	0.3219	0.001254	0.001807	0.000987	0.002074	0.001512	0.001478	0.001602	0.000977	0.00229	0.001325
Otu00041	0.3095	0.0007	0.1423	0.4057	0.6055	0.003837	0.003467	0.003156	0.004148	0.003999	0.003458	0.003498	0.002977	0.004669	0.003309
Otu00059	<.0001	0.2721	0.0368	0.3413	0.4432	0.002756	0.001153	0.002438	0.001471	0.001933	0.001773	0.002157	0.002109	0.002048	0.001706
Otu00114	<.0001	0.177	0.5668	<.0001	0.7474	0.00102	0.001748	0.001316	0.001453	0.001807	0.001539	0.000807	0.00117	0.001523	0.00146
