# Supplementary material for: Characterization of rumen microbiota in lactating Holstein cows fed molasses versus corn grain at two levels of rumen-degradable protein
Source: Front Microbiomes. 2023 Aug 15;2:1204988. doi: 10.3389/frmbi.2023.1204988 (PMC12993626; doi:10.3389/frmbi.2023.1204988)
Supplement: Supplementary file 1 [file DataSheet_1.zip › Datasheet 4. Liquid & Solid Together BCC Analysis.xlsx]

## Sheet: tax_summed_genus.xlsx
			MODEL:
			proc sort;	PHYLUM	GENUS	PHASE	MOL	PROTDEG	PROTDEG*MOL		LS mean	LS mean		LS mean	LS mean	LS mean		LS mean	LS mean
			by COW;								LIQUID	SOLID		HI MOL	LO MOL	NO MOL		HI RDP	LO RDP
			run;	Bacteroidetes	g__Prevotella Prÿ>ÿF	<.0001	0.801	0.0224	0.3104		62.11 a	42.30 b		52.83	51.92	51.87		53.75 a	50.66 b
			PROC MIXED;	Bacteroidetes	g__[Prevotella] Prÿ>ÿF	<.0001	0.2337	0.357	0.2851		0.037 a	0.018 b		0.028	0.032	0.023		0.032	0.023
			CLASS PHASE COW DIET MOL PROTDEG PER;	Bacteroidetes	g__BF311 Prÿ>ÿF	0.1225	0.1681	0.4889	0.1772		0.099	0.155		0.111	0.117	0.094		0.098	0.116
			model prev = PHASE MOL PROTDEG ;	Bacteroidetes	g__CF231 Prÿ>ÿF	<.0001	0.466	0.8556	0.2484		2.18 a	0.979 b		1.64	1.61	1.48		1.56	1.6
			random cow;	Bacteroidetes	g__YRC22 Prÿ>ÿF	<.0001	0.0159	0.033	0.0042		1.54 a	1.12 b		1.43 a	1.33 ab	1.23 b		1.20 b	1.46 a
			contrast "molasses linear" MOL -1 0 1;	Fibrobacteres	g__Fibrobacter Prÿ>ÿF	0.1004	0.3826	0.6911	0.1682		0.244	0.298		0.3	0.269	0.244		0.262	0.28
			LSMEANS PHASE MOL PROTDEG /ADJUST=TUKEY;	Firmicutes	g__Anaerostipes Prÿ>ÿF	<.0001	0.011	0.001	0.1008		0.031 b	0.069 a		0.061 a	0.039 b	0.049 ab		0.040 b	0.060 a
			RUN;	Firmicutes	g__Anaerovibrio Prÿ>ÿF	0.0045	0.0957	0.2786	0.1324		0.166 b	0.202 a		0.165	0.198	0.188		0.162	0.206
				Firmicutes	g__Bulleidia Prÿ>ÿF	<.0001	0.6338	0.5066	0.3439		0.021 b	0.110 a		0.075	0.064	0.057		0.076	0.054
				Firmicutes	g__Butyrivibrio Prÿ>ÿF	<.0001	0.427	0.3135	0.4581		0.760 b	2.98 a		1.96	1.78	1.86		1.96	1.78
				Firmicutes	g__Clostridium Prÿ>ÿF	<.0001	0.2367	0.6094	0.0929		0.531 b	2.05 a		1.36	1.28	1.22		1.26	1.32
				Firmicutes	g__Coprococcus Prÿ>ÿF	<.0001	0.7106	0.9528	0.4404		0.722 b	2.90 a		1.82	1.74	1.72		1.75	1.76
				Firmicutes	g__Lachnospira Prÿ>ÿF	<.0001	0.4637	0.4461	0.6372		0.220 b	0.469 a		0.363	0.324	0.348		0.331	0.358
				Firmicutes	g__Mogibacterium Prÿ>ÿF	<.0001	0.5077	0.6576	0.3611		0.045 b	0.080 a		0.06	0.059	0.068		0.065	0.06
				Firmicutes	g__Moryella Prÿ>ÿF	<.0001	0.7756	0.9834	0.574		0.045 b	0.231 a		0.146	0.133	0.135		0.138	0.139
				Firmicutes	g__Oscillospira Prÿ>ÿF	0.0398	0.434	0.3779	0.288		0.127 b	0.151 a		0.15	0.133	0.135		0.126	0.153
				Firmicutes	g__p-75-a5 Prÿ>ÿF	<.0001	0.0623	0.5935	0.1628		0.037 b	0.117 a		0.088	0.068	0.076		0.074	0.08
				Firmicutes	g__Pseudobutyrivibrio Prÿ>ÿF	<.0001	0.3661	0.0119	0.1717		0.242 b	0.624 a		0.48	0.431	0.415		0.354 b	0.530 a
				Firmicutes	g__Ruminococcus Prÿ>ÿF	<.0001	0.5307	0.2721	0.9422		1.15 b	2.93 a		2.08	1.96	2.09		1.97	2.12
				Firmicutes	g__Schwartzia Prÿ>ÿF	0.4608	0.1353	0.3791	0.0605		0.136	0.127		0.115	0.138	0.143		0.123	0.141
				Firmicutes	g__Selenomonas Prÿ>ÿF	0.019	0.9786	0.2477	0.8528		0.212 a	0.180 b		0.183	0.187	0.188		0.166	0.206
				Firmicutes	g__Shuttleworthia Prÿ>ÿF	<.0001	0.8362	0.9493	0.6649		0.165 b	0.340 a		0.266	0.244	0.249		0.249	0.256
				Firmicutes	g__Succiniclasticum Prÿ>ÿF	<.0001	0.0372	0.0073	0.8316		4.87 b	7.68 a		5.21 b	6.59 ab	7.01 a		7.08 a	5.47 b
				Proteobacteria	g__Desulfovibrio Prÿ>ÿF	<.0001	0.2284	0.9215	0.0894		0.072 b	0.180 a		0.142	0.128	0.108		0.124	0.127
				Proteobacteria	g__Ruminobacter Prÿ>ÿF	0.0147	0.3177	0.2466	0.2002		0.048 b	0.077 a		0.075	0.056	0.057		0.047	0.078
				Proteobacteria	g__Succinivibrio Prÿ>ÿF	0.004	0.3824	0.0609	0.1682		0.122 a	0.059 b		0.076	0.092	0.104		0.058	0.123
				Spirochaetes	g__Treponema Prÿ>ÿF	0.0625	0.1948	0.8995	0.6048		1.41	1.66		1.41	1.7	1.5		1.53	1.54
				Tenericutes	g__Anaeroplasma Prÿ>ÿF	<.0001	0.0216	0.9706	0.1717		0.237 a	0.055 b		0.12	0.173	0.145		0.146	0.146
				Tenericutes	g__RFN20 Prÿ>ÿF	<.0001	0.1305	0.485	0.3676		0.165 a	0.041 b		0.087	0.121	0.102		0.098	0.108
					g__unclassified Prÿ>ÿF	<.0001	0.997	0.0002	0.399		22.00 b	31.57 a		26.84	26.76	26.75		24.85 b	28.71 a
		p-values					LS mean	LS mean	LS mean	LS mean	LS mean	LS mean	LS mean	LS mean	LS mean	LS mean	LS mean	LS mean	LS mean	LS mean	LS mean	LS mean
		FIXED EFFECTS					PHASE	PHASE	PER	PER	PER	PROTDEG	PROTDEG	MOL	MOL	MOL	PROTDEG*MOL	PROTDEG*MOL	PROTDEG*MOL	PROTDEG*MOL	PROTDEG*MOL	PROTDEG*MOL
PHYLUM	GENUS	PHASE	PER	PROTDEG	MOL	PROTDEG*MOL	LIQ	SOL	1	2	3	HI_RDP	LO_RDP	HI	MED	NO	HI_RDP*HI	HI_RDP*MED	HI_RDP*NO	LO_RDP*HI	LO_RDP*MED	LO_RDP*NO
Bacteroidetes	g__Prevotella Prÿ>ÿF	<.0001	0.0381	0.0317	0.7734	0.3104	62.0184	42.2666	53.6168	53.0536	49.757	53.7159	50.5691	52.779	51.9164	51.7321	55.5012	53.5862	52.0603	50.0567	50.2466	51.4039
Bacteroidetes	g__[Prevotella] Prÿ>ÿF	<.0001	0.5607	0.372	0.2274	0.4046	0.03692	0.01785	0.02535	0.03062	0.02618	0.03209	0.02267	0.02821	0.03151	0.02243	0.03185	0.04021	0.02422	0.02457	0.02282	0.02064
Bacteroidetes	g__BF311 Prÿ>ÿF	0.1407	0.9029	0.4926	0.1931	0.5969	0.09904	0.1148	0.1082	0.1036	0.109	0.09792	0.116	0.1105	0.1166	0.09373	0.09481	0.1141	0.0848	0.1262	0.119	0.1027
Bacteroidetes	g__CF231 Prÿ>ÿF	<.0001	0.2559	0.8414	0.5002	0.7956	2.179	0.9769	1.6948	1.4738	1.5653	1.5564	1.5995	1.6368	1.6099	1.4871	1.562	1.6143	1.4931	1.7116	1.6056	1.4811
Bacteroidetes	g__YRC22 Prÿ>ÿF	<.0001	0.6679	0.0539	0.0203	0.5974	1.5398	1.118	1.3087	1.3136	1.3645	1.2002	1.4576	1.4266	1.3278	1.2324	1.2661	1.235	1.0995	1.5872	1.4205	1.3653
Fibrobacteres	g__Fibrobacter Prÿ>ÿF	0.0831	0.0324	0.7242	0.3344	0.8501	0.2444	0.2996	0.2127	0.2941	0.3091	0.2637	0.2802	0.3022	0.2688	0.245	0.2972	0.2694	0.2246	0.3073	0.2682	0.2653
Firmicutes	g__Anaerostipes Prÿ>ÿF	<.0001	0.0584	0.0053	0.0105	0.5306	0.03078	0.06835	0.05913	0.04415	0.04542	0.03939	0.05974	0.06055	0.03892	0.04923	0.04623	0.03232	0.03963	0.07488	0.04552	0.05882
Firmicutes	g__Anaerovibrio Prÿ>ÿF	0.0033	0.2238	0.3049	0.1019	0.097	0.1662	0.2029	0.1855	0.1711	0.197	0.1626	0.2064	0.1666	0.1977	0.1892	0.1625	0.1721	0.1533	0.1708	0.2233	0.2252
Firmicutes	g__Bulleidia Prÿ>ÿF	<.0001	0.3171	0.5203	0.6363	0.628	0.01959	0.1093	0.05668	0.08087	0.05582	0.07577	0.05314	0.07365	0.064	0.05572	0.07493	0.0775	0.07488	0.07238	0.05049	0.03656
Firmicutes	g__Butyrivibrio Prÿ>ÿF	<.0001	0.884	0.3451	0.4609	0.6231	0.7602	2.9767	1.9082	1.8483	1.8489	1.9529	1.7841	1.9594	1.7846	1.8614	1.9806	1.8599	2.0182	1.9383	1.7092	1.7047
Firmicutes	g__Clostridium Prÿ>ÿF	<.0001	0.7036	0.6157	0.261	0.8508	0.5312	2.0458	1.3256	1.2733	1.2666	1.2557	1.3213	1.3565	1.28	1.2291	1.3229	1.2259	1.2184	1.3901	1.334	1.2398
Firmicutes	g__Coprococcus Prÿ>ÿF	<.0001	0.0895	0.9627	0.697	0.2304	0.7142	2.7928	1.7364	1.9028	1.6215	1.7489	1.7582	1.8131	1.738	1.7094	1.7645	1.6546	1.8277	1.8618	1.8215	1.5912
Firmicutes	g__Lachnospira Prÿ>ÿF	<.0001	0.0009	0.4648	0.4247	0.4702	0.2184	0.4683	0.2947	0.4036	0.3319	0.3305	0.3563	0.3613	0.324	0.3448	0.3303	0.312	0.349	0.3922	0.336	0.3407
Firmicutes	g__Mogibacterium Prÿ>ÿF	<.0001	0.4287	0.6778	0.4678	0.1896	0.04527	0.08004	0.06195	0.05715	0.06887	0.06537	0.05994	0.06029	0.05879	0.06889	0.06017	0.05516	0.08077	0.0604	0.06243	0.05701
Firmicutes	g__Moryella Prÿ>ÿF	<.0001	0.1778	0.9842	0.7391	0.4637	0.04646	0.2321	0.1385	0.1216	0.1577	0.139	0.1396	0.1476	0.1334	0.1368	0.1605	0.1298	0.1267	0.1347	0.1371	0.1469
Firmicutes	g__Oscillospira Prÿ>ÿF	0.0432	0.1962	0.3886	0.4316	0.817	0.1276	0.1516	0.1342	0.1298	0.1548	0.1259	0.1532	0.1503	0.1329	0.1355	0.1319	0.1196	0.1263	0.1686	0.1463	0.1448
Firmicutes	g__p-75-a5 Prÿ>ÿF	<.0001	0.4145	0.5977	0.0571	0.2989	0.03763	0.1174	0.07761	0.07191	0.08307	0.07427	0.08079	0.08818	0.06786	0.07655	0.08703	0.05738	0.0784	0.08932	0.07834	0.07471
Firmicutes	g__Pseudobutyrivibrio Prÿ>ÿF	<.0001	0.2298	0.0261	0.3429	0.6502	0.2405	0.6427	0.4099	0.4874	0.4274	0.3548	0.5284	0.4807	0.4319	0.4121	0.4158	0.3227	0.3258	0.5456	0.5412	0.4984
Firmicutes	g__Ruminococcus Prÿ>ÿF	<.0001	0.8345	0.3022	0.5351	0.4809	1.1535	2.9358	1.9973	2.0642	2.0724	1.974	2.1152	2.0856	1.9562	2.0921	2.0687	1.79	2.0634	2.1025	2.1225	2.1207
Firmicutes	g__Schwartzia Prÿ>ÿF	0.4227	0.0002	0.4188	0.091	0.3576	0.1368	0.1285	0.1043	0.1327	0.161	0.1239	0.1414	0.1167	0.1376	0.1437	0.1139	0.1333	0.1245	0.1196	0.1418	0.1629
Firmicutes	g__Selenomonas Prÿ>ÿF	0.0148	0.0135	0.2801	0.9877	0.5017	0.2128	0.1615	0.1487	0.1863	0.2264	0.1673	0.207	0.1852	0.1871	0.1891	0.1785	0.1701	0.1533	0.1918	0.2042	0.225
Firmicutes	g__Shuttleworthia Prÿ>ÿF	<.0001	0.0108	0.953	0.8467	0.2137	0.1625	0.338	0.2213	0.3135	0.2159	0.2468	0.2537	0.262	0.2437	0.245	0.2226	0.2637	0.2541	0.3014	0.2237	0.2359
Firmicutes	g__Succiniclasticum Prÿ>ÿF	<.0001	0.3865	0.0082	0.0385	0.8316	4.885	7.6919	5.8588	6.1547	6.8519	7.0904	5.4865	5.2255	6.592	7.0479	5.7819	7.574	7.9153	4.6691	5.61	6.1805
Proteobacteria	g__Desulfovibrio Prÿ>ÿF	<.0001	<.0001	0.8923	0.1594	0.8412	0.07396	0.1809	0.1165	0.09115	0.1746	0.1256	0.1293	0.1435	0.1278	0.111	0.1363	0.127	0.1135	0.1507	0.1285	0.1086
Proteobacteria	g__Ruminobacter Prÿ>ÿF	0.0084	0.001	0.2526	0.2937	0.5401	0.04739	0.07592	0.0875	0.06145	0.03602	0.0463	0.07702	0.07343	0.05584	0.05571	0.05042	0.04153	0.04694	0.09645	0.07014	0.06447
Proteobacteria	g__Succinivibrio Prÿ>ÿF	0.0002	0.0425	0.0893	0.3851	0.1985	0.1206	0.05869	0.09671	0.1108	0.0614	0.0577	0.1216	0.07525	0.09167	0.102	0.06357	0.04706	0.06248	0.08694	0.1363	0.1415
Spirochaetes	g__Treponema Prÿ>ÿF	0.0595	0.1822	0.912	0.1831	0.6837	1.4057	1.6594	1.3891	1.6862	1.5224	1.5252	1.5399	1.4077	1.7008	1.4892	1.3248	1.7592	1.4917	1.4906	1.6424	1.4867
Tenericutes	g__Anaeroplasma Prÿ>ÿF	<.0001	0.1296	0.9722	0.0187	0.8788	0.2365	0.05431	0.1654	0.1432	0.1275	0.1456	0.1451	0.1191	0.1725	0.1446	0.1211	0.1675	0.1483	0.1171	0.1775	0.1409
Tenericutes	g__RFN20 Prÿ>ÿF	<.0001	0.2508	0.4821	0.1124	0.5134	0.1645	0.04023	0.1084	0.1123	0.08636	0.09765	0.1071	0.08579	0.1205	0.1008	0.07006	0.1207	0.1022	0.1015	0.1204	0.09931
	g__unclassified Prÿ>ÿF	<.0001	0.022	0.0015	0.9921	0.399	22.0835	31.6045	26.0669	25.7472	28.7178	24.8908	28.7972	26.89	26.7636	26.8783	24.3064	24.5936	25.7724	29.4736	28.9337	27.9842
	significant effects							highest
								middle
								lowest
