# Supplementary material for: Characterization of rumen microbiota in lactating Holstein cows fed molasses versus corn grain at two levels of rumen-degradable protein
Source: Front Microbiomes. 2023 Aug 15;2:1204988. doi: 10.3389/frmbi.2023.1204988 (PMC12993626; doi:10.3389/frmbi.2023.1204988)
Supplement: Supplementary file 1 [file DataSheet_1.zip › Datasheet 5. Ruminal Chemistry Data.xlsx]

## Sheet: Rumen chemistry
									mM	mM	mM	mM	mM	mM	mM	mM	mM	mM	mol/100molOA	mol/100molOA	mol/100molOA	mol/100molOA	mol/100molOA
Study Period / Wk	Collection Time	TimeofDay	TimeafterAMfeeding	Period	ID	trt$	DIM	pH	OrganicAcids	Lactate	Acetate	Propionate	Butyrate	Valerate	Isobutyrate	Isoval	Ammonia	TAA	Lactate	Acetate	Propionate	Butyrate	Valerate
P1W4	2PM	14	6	1	4251	A	235	5.88667	107.785	1.44744	70.9477	20.7468	13.2271	1.41622	0.717738	1.20901	8.915	2.115	1.3429	65.8232	19.2482	12.2717	1.31392
P1W4	2PM	14	6	1	4628	A	231	5.78333	116.488	0	76.0558	24.5868	14.239	1.60631	0.741548	1.36401	4.705	1.18	0	65.2907	21.1067	12.2236	1.37895
P2W4	2PM	14	6	2	5017	A	149	6.34	99.1761	0	67.0342	19.1036	11.7041	1.33418	0.677576	0.865808	2.365	1.475	0	67.5911	19.2623	11.8013	1.34526
P2W4	2PM	14	6	2	5019	A	294	6.22667	126.287	4.7877	79.6574	25.4503	14.7875	1.60437	0.653901	1.26591	7.79	4.15	3.79112	63.0763	20.1527	11.7094	1.27042
P3W4	2PM	14	6	3	5047	A	232	5.815	135.48	0.244997	85.7184	28.5697	18.7137	2.23356	1.04157	1.5937	7.85	1.345	0.180836	63.27	21.0877	13.8128	1.64862
P3W4	2PM	14	6	3	5048	A	263	6.268	108.982	0	72.1008	20.9574	14.2656	1.6584	0.824723	1.235	3.165	1.165	0	66.1584	19.2301	13.0898	1.52172
P1W4	2PM	14	6	1	5019	B	266	6.12333	116.311	0	80.3611	21.3434	13.0888	1.51786	0.821049	1.32803	3.54	1.48	0	69.0915	18.3503	11.2533	1.305
P1W4	2PM	14	6	1	5047	B	176	5.94	132.395	0.603196	87.3595	26.1616	16.3954	1.87488	1.13372	2.33636	9.025	2.23	0.455605	65.9842	19.7603	12.3837	1.41613
P2W4	2PM	14	6	2	4628	B	259	5.54333	153.18	3.019	91.1304	35.9097	20.7507	2.37024	0.900481	1.80772	9.935	3.305	1.97088	59.4924	23.4428	13.5466	1.54736
P2W4	2PM	14	6	2	5048	B	235	6.22333	101.952	0	70.9033	18.3217	11.5912	1.13622	0.807184	1.14794	1.375	1.28	0	69.5455	17.9708	11.3692	1.11446
P3W4	2PM	14	6	3	4251	B	291	5.96133	118.439	0	73.0207	25.9957	17.3498	2.07286	0.875279	1.26466	8.635	1.795	0	61.6526	21.9486	14.6487	1.75014
P3W4	2PM	14	6	3	5017	B	177	6.10167	86.9337	0	59.5964	17.069	9.09904	1.16925	0.570761	0.810482	3.755	1.15	0	68.5539	19.6345	10.4666	1.34499
P1W4	2PM	14	6	1	5017	C	121	6.35	87.408	0	60.8834	16.0302	9.67685	0.817555	0.796649	0.989783	1.035	0.929	0	69.6543	18.3395	11.0709	0.935332
P1W4	2PM	14	6	1	5048	C	207	6.12333	107.924	0	75.8922	19.3774	11.2893	1.36486	0.737694	1.18832	3.32	1.255	0	70.3202	17.9547	10.4605	1.26465
P2W4	2PM	14	6	2	4251	C	263	5.76	122.142	0	74.6708	30.1231	15.4241	1.92369	0.919586	1.35722	6.56	1.66	0	61.1346	24.6624	12.628	1.57496
P2W4	2PM	14	6	2	5047	C	204	6.02667	111.889	0	76.1367	21.6102	12.7806	1.36162	1.05032	1.87574	3.19	1.28	0	68.0465	19.3139	11.4226	1.21694
P3W4	2PM	14	6	3	4628	C	287	5.70333	114.634	0.576838	70.987	27.0654	14.1128	1.8917	0.975446	1.91329	10.3	2.37	0.5032	61.925	23.6103	12.3112	1.65021
P3W4	2PM	14	6	3	5019	C	322	6.28433	114.607	0	77.0744	22.3483	13.3621	1.82262	1.18154	1.75068	8.25	1.53	0	67.2508	19.4999	11.659	1.59032
P1W4	2PM	14	6	1	5000	D	214	6.25667	110.1	0.110903	75.6783	20.343	12.5948	1.37342	0.584984	1.00992	2.78	1.685	0.100729	68.7357	18.4768	11.4394	1.24742
P1W4	2PM	14	6	1	5067	D	214	6.22667	101.152	0	71.0501	17.8356	11.0464	1.21988	0.661479	1.1362	1.115	1.215	0	70.2409	17.6325	10.9206	1.20599
P2W4	2PM	14	6	2	5020	D	257	5.81	125.858	0	80.6439	26.292	17.354	1.5679	0.676286	1.36835	6.89	2.065	0	64.0754	20.8902	13.7886	1.24577
P2W4	2PM	14	6	2	5046	D	227	5.65	142.967	0	85.3691	37.5937	17.9892	2.01487	0.743325	1.30798	3.065	1.43	0	59.7125	26.2954	12.5827	1.40933
P3W4	2PM	14	6	3	4668	D	181	5.77433	129.335	0	81.761	27.8981	17.7719	1.9039	0.843666	1.57824	5.855	1.285	0	63.2165	21.5704	13.741	1.47207
P3W4	2PM	14	6	3	5054	D	255	6.20767	93.4687	0	66.3526	15.3098	10.8617	0.94466	0.618835	1.13699	7.405	1.245	0	70.989	16.3796	11.6207	1.01067
P1W4	2PM	14	6	1	5020	E	229	6.08333	117.296	0	79.2156	22.1007	14.5203	1.45945	0.873549	1.53411	3.125	1.21	0	67.5348	18.8418	12.3791	1.24424
P1W4	2PM	14	6	1	5054	E	199	5.99667	120.441	0	83.4334	21.7061	14.0623	1.23945	0.79811	1.7164	4.605	1.17	0	69.2731	18.0222	11.6756	1.02909
P2W4	2PM	14	6	2	4668	E	153	5.88667	122.182	0	77.7238	26.8053	15.7958	1.85696	0.705241	1.15495	5.085	1.34	0	63.6132	21.9388	12.9281	1.51983
P2W4	2PM	14	6	2	5000	E	242	6.12333	125.46	0	82.9572	24.032	16.5271	1.94425	0.810482	1.24354	3.37	1.41	0	66.1222	19.155	13.1731	1.54969
P3W4	2PM	14	6	3	5046	E	255	5.896	124.873	0	79.9835	28.7355	14.5404	1.61408	0.941264	1.62372	3.135	1.17	0	64.0516	23.0117	11.6441	1.29257
P3W4	2PM	14	6	3	5067	E	270	6.40367	103.224	0	72.4266	17.316	12.1468	1.33471	0.891956	1.39587	5.805	1.07	0	70.1644	16.7751	11.7675	1.29302
P1W4	2PM	14	6	1	4668	F	125	5.92	115.623	0	77.6853	23.7197	12.8619	1.35603	0.707936	1.21541	2.84	1.23	0	67.1885	20.5147	11.124	1.1728
P1W4	2PM	14	6	1	5046	F	199	5.57667	124.595	0	81.8457	28.4635	12.7259	1.56039	0.792455	1.53852	2.6	1.14	0	65.6892	22.8447	10.2138	1.25236
P2W4	2PM	14	6	2	5054	F	227	6	126.783	0	86.5736	22.431	16.1916	1.58651	1.10247	2.0373	6.84	1.33	0	68.2851	17.6925	12.7711	1.25136
P2W4	2PM	14	6	2	5067	F	242	6.17	104.54	0	74.0054	17.4316	11.9645	1.13886	0.85819	1.30599	1.325	0.9445	0	70.7912	16.6745	11.4449	1.0894
P3W4	2PM	14	6	3	5000	F	270	6.108	111.8	0	75.9153	20.4078	13.9848	1.49226	0.994971	1.45359	3.735	1.04	0	67.9027	18.2538	12.5088	1.33476
P3W4	2PM	14	6	3	5020	F	285	6.002	114.396	0	77.2242	22.3615	13.2392	1.57122	1.01084	1.74259	5.805	1.21	0	67.5059	19.5475	11.5731	1.37349

## Sheet: Sheet1
								mM	mM	mM	mM	mM	mM	mM	mM	mM	mM	mol/100molOA	mol/100molOA	mol/100molOA	mol/100molOA	mol/100molOA
Study Period / Wk	Collection Time	TimeofDay	TimeafterAMfeeding	Period	ID	trt$	pH	OrganicAcids	Lactate	Acetate	Propionate	Butyrate	Valerate	Isobutyrate	Isoval	Ammonia	TAA	Lactate	Acetate	Propionate	Butyrate	Valerate
P1W4	2PM	14	6	1	4251	A	5.88667	107.785	1.44744	70.9477	20.7468	13.2271	1.41622	0.717738	1.20901	8.915	2.115	1.3429	65.8232	19.2482	12.2717	1.31392
P1W4	2PM	14	6	1	4628	A	5.78333	116.488	0	76.0558	24.5868	14.239	1.60631	0.741548	1.36401	4.705	1.18	0	65.2907	21.1067	12.2236	1.37895
P2W4	2PM	14	6	2	5017	A	6.34	99.1761	0	67.0342	19.1036	11.7041	1.33418	0.677576	0.865808	2.365	1.475	0	67.5911	19.2623	11.8013	1.34526
P2W4	2PM	14	6	2	5019	A	6.22667	126.287	4.7877	79.6574	25.4503	14.7875	1.60437	0.653901	1.26591	7.79	4.15	3.79112	63.0763	20.1527	11.7094	1.27042
P3W4	2PM	14	6	3	5047	A	5.815	135.48	0.244997	85.7184	28.5697	18.7137	2.23356	1.04157	1.5937	7.85	1.345	0.180836	63.27	21.0877	13.8128	1.64862
P3W4	2PM	14	6	3	5048	A	6.268	108.982	0	72.1008	20.9574	14.2656	1.6584	0.824723	1.235	3.165	1.165	0	66.1584	19.2301	13.0898	1.52172
P1W4	2PM	14	6	1	5019	B	6.12333	116.311	0	80.3611	21.3434	13.0888	1.51786	0.821049	1.32803	3.54	1.48	0	69.0915	18.3503	11.2533	1.305
P1W4	2PM	14	6	1	5047	B	5.94	132.395	0.603196	87.3595	26.1616	16.3954	1.87488	1.13372	2.33636	9.025	2.23	0.455605	65.9842	19.7603	12.3837	1.41613
P2W4	2PM	14	6	2	4628	B	5.54333	153.18	3.019	91.1304	35.9097	20.7507	2.37024	0.900481	1.80772	9.935	3.305	1.97088	59.4924	23.4428	13.5466	1.54736
P2W4	2PM	14	6	2	5048	B	6.22333	101.952	0	70.9033	18.3217	11.5912	1.13622	0.807184	1.14794	1.375	1.28	0	69.5455	17.9708	11.3692	1.11446
P3W4	2PM	14	6	3	4251	B	5.96133	118.439	0	73.0207	25.9957	17.3498	2.07286	0.875279	1.26466	8.635	1.795	0	61.6526	21.9486	14.6487	1.75014
P3W4	2PM	14	6	3	5017	B	6.10167	86.9337	0	59.5964	17.069	9.09904	1.16925	0.570761	0.810482	3.755	1.15	0	68.5539	19.6345	10.4666	1.34499
P1W4	2PM	14	6	1	5017	C	6.35	87.408	0	60.8834	16.0302	9.67685	0.817555	0.796649	0.989783	1.035	0.929	0	69.6543	18.3395	11.0709	0.935332
P1W4	2PM	14	6	1	5048	C	6.12333	107.924	0	75.8922	19.3774	11.2893	1.36486	0.737694	1.18832	3.32	1.255	0	70.3202	17.9547	10.4605	1.26465
P2W4	2PM	14	6	2	4251	C	5.76	122.142	0	74.6708	30.1231	15.4241	1.92369	0.919586	1.35722	6.56	1.66	0	61.1346	24.6624	12.628	1.57496
P2W4	2PM	14	6	2	5047	C	6.02667	111.889	0	76.1367	21.6102	12.7806	1.36162	1.05032	1.87574	3.19	1.28	0	68.0465	19.3139	11.4226	1.21694
P3W4	2PM	14	6	3	4628	C	5.70333	114.634	0.576838	70.987	27.0654	14.1128	1.8917	0.975446	1.91329	10.3	2.37	0.5032	61.925	23.6103	12.3112	1.65021
P3W4	2PM	14	6	3	5019	C	6.28433	114.607	0	77.0744	22.3483	13.3621	1.82262	1.18154	1.75068	8.25	1.53	0	67.2508	19.4999	11.659	1.59032
P1W4	2PM	14	6	1	5000	A(-)	6.25667	110.1	0.110903	75.6783	20.343	12.5948	1.37342	0.584984	1.00992	2.78	1.685	0.100729	68.7357	18.4768	11.4394	1.24742
P1W4	2PM	14	6	1	5067	A(-)	6.22667	101.152	0	71.0501	17.8356	11.0464	1.21988	0.661479	1.1362	1.115	1.215	0	70.2409	17.6325	10.9206	1.20599
P2W4	2PM	14	6	2	5020	A(-)	5.81	125.858	0	80.6439	26.292	17.354	1.5679	0.676286	1.36835	6.89	2.065	0	64.0754	20.8902	13.7886	1.24577
P2W4	2PM	14	6	2	5046	A(-)	5.65	142.967	0	85.3691	37.5937	17.9892	2.01487	0.743325	1.30798	3.065	1.43	0	59.7125	26.2954	12.5827	1.40933
P3W4	2PM	14	6	3	4668	A(-)	5.77433	129.335	0	81.761	27.8981	17.7719	1.9039	0.843666	1.57824	5.855	1.285	0	63.2165	21.5704	13.741	1.47207
P3W4	2PM	14	6	3	5054	A(-)	6.20767	93.4687	0	66.3526	15.3098	10.8617	0.94466	0.618835	1.13699	7.405	1.245	0	70.989	16.3796	11.6207	1.01067
P1W4	2PM	14	6	1	5020	B(-)	6.08333	117.296	0	79.2156	22.1007	14.5203	1.45945	0.873549	1.53411	3.125	1.21	0	67.5348	18.8418	12.3791	1.24424
P1W4	2PM	14	6	1	5054	B(-)	5.99667	120.441	0	83.4334	21.7061	14.0623	1.23945	0.79811	1.7164	4.605	1.17	0	69.2731	18.0222	11.6756	1.02909
P2W4	2PM	14	6	2	4668	B(-)	5.88667	122.182	0	77.7238	26.8053	15.7958	1.85696	0.705241	1.15495	5.085	1.34	0	63.6132	21.9388	12.9281	1.51983
P2W4	2PM	14	6	2	5000	B(-)	6.12333	125.46	0	82.9572	24.032	16.5271	1.94425	0.810482	1.24354	3.37	1.41	0	66.1222	19.155	13.1731	1.54969
P3W4	2PM	14	6	3	5046	B(-)	5.896	124.873	0	79.9835	28.7355	14.5404	1.61408	0.941264	1.62372	3.135	1.17	0	64.0516	23.0117	11.6441	1.29257
P3W4	2PM	14	6	3	5067	B(-)	6.40367	103.224	0	72.4266	17.316	12.1468	1.33471	0.891956	1.39587	5.805	1.07	0	70.1644	16.7751	11.7675	1.29302
P1W4	2PM	14	6	1	4668	C(-)	5.92	115.623	0	77.6853	23.7197	12.8619	1.35603	0.707936	1.21541	2.84	1.23	0	67.1885	20.5147	11.124	1.1728
P1W4	2PM	14	6	1	5046	C(-)	5.57667	124.595	0	81.8457	28.4635	12.7259	1.56039	0.792455	1.53852	2.6	1.14	0	65.6892	22.8447	10.2138	1.25236
P2W4	2PM	14	6	2	5054	C(-)	6	126.783	0	86.5736	22.431	16.1916	1.58651	1.10247	2.0373	6.84	1.33	0	68.2851	17.6925	12.7711	1.25136
P2W4	2PM	14	6	2	5067	C(-)	6.17	104.54	0	74.0054	17.4316	11.9645	1.13886	0.85819	1.30599	1.325	0.9445	0	70.7912	16.6745	11.4449	1.0894
P3W4	2PM	14	6	3	5000	C(-)	6.108	111.8	0	75.9153	20.4078	13.9848	1.49226	0.994971	1.45359	3.735	1.04	0	67.9027	18.2538	12.5088	1.33476
P3W4	2PM	14	6	3	5020	C(-)	6.002	114.396	0	77.2242	22.3615	13.2392	1.57122	1.01084	1.74259	5.805	1.21	0	67.5059	19.5475	11.5731	1.37349
